# Supplementary material for: Risk factors and outcomes of incidental parathyroidectomy in thyroidectomy: A systematic review and meta-analysis
Source: PLoS One. 2018 Nov 9;13(11):e0207088. doi: 10.1371/journal.pone.0207088 (PMC6226183; doi:10.1371/journal.pone.0207088)
Supplement: S2 File — (XLSX) [file pone.0207088.s011.xlsx]

## Sheet: 剔除第四波+改名字
No	Author	Year	Title		duration				center	Location	Selection	Comparability	Outcome	Design	Diagnose	diag	Operation	extent,TT 1;bilateral 2;unilateral 3	hypocalcemia		calcemia bio 1；symp 2；medicine 3；other 4	permanent	follow	measure timing	Treatment	case			Malignancy		neck dissection		reoperation		TT or not			parathyroid number				No of parathyroids	Intrathyroid	Intracapsular	Extracapsular	Central compartment lymph node	located within or alongside thymus tissue		Biochemical transient hypocalcemia
0																										IP	non-IP		IP	non-IP	IP	non-IP	IP	non-IP	IP	non-IP		fragment	one	two	three								IP
2	Lin	2017	Incidental Parathyroidectomy During Thyroidectomy Increases the Risk of Postoperative Hypocalcemia	multi	January 2007 and December 2014	7.75	411.097	Chang Gung Memorial Hospital Linkou Branch, Chang Gung University, Taoyuan, Taiwan	2	Taiwan	4	1	3	RC	Benign Malignant	0	Total thyroidectomy,Dunhill operation,Bilateral subtotal,Unilateral thyroidectomy	3	defined as a serum calcium concentration<8.0 mg/dL obtained on at least one postoperative measurement	1	1	Permanent hypoparathyroidism was defined as a postoperative serum parathyroid hormone concentration<14.0 pg/mL, with a persistent requirement for medication to maintain normocalcemia over 6 months	1	at least once in postoperatin period	NS	204	2982	0.0640301	80	540	c 40	73	28	255	89	567		14	170	17	3	227	5	38	166	18			63
3	Sitges-Serra	2017	Inadvertent parathyroidectomy during total thyroidectomy and central neck dissection for papillary thyroid carcinoma	single	NS	0		Endocrine Surgery Unit a and Pathology Department, Hospital del Mar, Barcelona	1	Spain	4	2	3	PC	papillary thyroid carcinoma >10 mm	1	TT+CND	1	hypocalcemia defined as serum calcium <8 mg/dL (2 mmol/L) 24 hours after operation	1	1	subnormal serum iPTH concentration (<13 pg/mL) and/or the persistent need for calcium and vitamin D replacement therapy at the last follow-up visit and always after at least one year postoperatively	2	24 hours	NS	47	123	0.276471	all		all		none		all			14	28	5		52							30
4	Du	2017	Unintentional parathyroidectomy during total thyroidectomy surgery A single surgeon’s experience	single	January 2013 to June 2015	2.41667	141.103	First Affiliated Hospital of Zhengzhou University	1	China	4	2	2	RC	malignancy	1	TT+CND	1	Clinical hypocalcemia	0	2	3 months	0.5	POD1	NS	35	306	0.102639	all		all		none		all								16			6	16		10
5	Zhou	2016	Inadvertent Parathyroidectomy: Incidence, Risk Factors and Outcomes	single	January 2010 through August 2014	4.58333	84.2182	University Hospitals Case Medical Center, Cleveland	1	USA	4	1	3	RC	Malignant pathology,Graves’ disease,Hashimoto’s thyroiditis	0	TT,CT	2	NS	0	0	required vitamin D and/or calcium for maintenance of eucalcemia for 6 months following thyroidectomy	1	POD1	NS	78	308	0.202073	37	43	c 25	15	4	21	56	185			66	11	1	91	12
6	Manatakis	2016	Incidental Parathyroidectomy during Total Thyroidectomy:Risk Factors and Consequences	single	January 2006 and December 2015	9.75	28.8205	Agios Savvas Anticancer Hospital, 11522 Athens	1	Greece	4	2	3	RC	Multinodular goiter,Graves,Hashimoto,Follicular adenoma,Papillary thyroid cancer,Follicular carcinoma,Myeloid thyroid cancer,Anaplastic thyroid cancer	0	TT	1	total serum calcium concentration<8 mg/dL	1	1	Patients with permanent hypocalcemia were still on treatment more than 6 months after surgery	1	12 and 24 hours postoperatively	hypocalcemia	70	211	0.24911	23	63								5	48	14	3	70	31	28	11				20
7	Applewhite	2016	Incidence, Risk Factors, and Clinical Outcomes of Incidental Parathyroidectomy During Thyroid Surgery	two	1995 and 2014	19	29.1579	Endocrine Surgery Group, The University of Chicago Medicine & Biological Sciences, Chicago	2	USA	4	2	3	CC	Benign Malignant	0	TT	1	hypocalcemia if serum calcium\8.2 mg/dL	1	1	NS	0	NS	NS	283	271	0.51083	197	158	c 80	20			ALL														168
8	Ozemir	2016	Factors affecting postoperative hypocalcemia after thyroid surgery: Importance of incidental parathyroidectomy	single	January 2013 and January 2015	2	208.5	·	1	Turkey	3	0	3	RC	Benign Malignant	0	Lobectomy,Bilateral total thyroidectomy,Secondary thyroidectomy,Central dissection	3	postoperative calcium levels of ≤8.5 mg/dL were considered hypocalcemic	1	1	hypocalcemic patients receiving calcium and vitamin D replacement therapy at 1 year into follow-up period	2	postoperative 24-hour serum calcium levels	NS	56	361	0.134293											46	10		66							38
10	Wang	2015	Association between Decreased Serum Parathyroid Hormone after Total Thyroidectomy and Persistent Hypoparathyroidism	single	January 2007 and December 2010	3.75	116.8	Department of Head and Neck Surgery of the Sir Run Run Shaw Hospital, Zhejiang University School of Medicine	1	China	3	0	3	RC	Benign Malignant	0	TT	1	serum PTH levels below the normal range during the first day after surgery	0	4	serum PTH levels were below the normal range or Ca2+<2.00 mmol/L for more than 12 months; or 2) calcium and/or vitamin D supplementation were necessary to treat hypocalcemia-related symptoms for more than 12 months	2	POD1	NS	123	315	0.280822																					70
11	Lee	2015	Vitamin D level is not a predictor of hypocalcemia after total thyroidectomy	single	October 2013 and September 2014	0.916667	146.182	Korea Cancer Center Hospital	1	Korea	3	0	3	RC	thyroid cancer	1	TT	1	Laboratory hypocalcemia was defined as total calcium concentration less than 8.0 mg/dL	1	1	NS	0	POD1	hypocalcemia	23	111	0.171642																					4
13	Del Rio	2014	Unintentional parathyroidectomy and postoperative hypocalcaemia.Conventional thyroidectomy versus miniinvasive thyroidectomy	single	January 2010 to December 2011	1.75	307.429	the Unit of General Surgery and Organ Transplantation of the University Hospital of Parma	1	Italy	3	0	2	RC	Follicular adenoma，Papillary carcinoma，Hurthle carcinoma，Goiter，Toxic goiter，Basedow	0	TT	1		0	0	requiring calcium and vitamin D supplementation 12 months	2			26	512	0.0483271
15	Pergel	2014	A Safety-Based Comparison of Pure LigaSure Use and LigaSure-Tie Technique in Total Thyroidectomy	single	June 2009 and March 2011	1.75	260.571	School of Medicine, Recep Tayyip Erdogan University, Rize, Turkey	1	Turkey	3	1	3	RC	Benign Malignant	0	TT	1	blood calcium values of Ė8 mg/dl (2 mmol/l) were considered as hypocalcemic	0	1	biochemical hypocalcemia for 6 months	1	24, 48, and 72 hours		23	433	0.0504386
16	Song	2014	Relationship between hypoparathyroidism and the number of parathyroid glands preserved during thyroidectomy	single	June 2007 and May 2011	3.91667	115.915	Otolaryngology-Head and Neck Surgery, College of Medicine,Hanyang University, 222 Wangsimniro, Seongdong-Gu	1	Korea	4	2	3	RC	PTC	1	TT	1	Hypoparathyroidism was defined as any drop in serum iPTH below the normal limit (normal range, 15 to 65 pg/mL), regardless of hypocalcemic symptoms.	0	4	lack of recovery of the iPTH to the normal range within six months	1	24 hours after skin closure	hypocalcemia for more than 2 measurements commenced an oral calcium substitution with calcium carbonate (2000–3000 mg daily)	90	364	0.198238			c 86	246							80	10 two or more		100							60
17	Prazenica	2014	Incidental Parathyroidectomy during Thyroid Surgery Using Capsular Dissection Technique	single	January 2003 and April 2012	9.25	115.459	the Department of Otolaryngology in the Military University Hospital, Prague, Czech Republic	1	Czech Republic	4	1	3	RC	Multinodular goiter,Graves’ disease,Hashimoto thyroiditis,Follicular adenoma,Thyroid cancer	0	TT,CT,LB	3	total calcium level less than 2.00mmol/l (normal range 2.05-2.75 mmol/L) or ionized calcium less than 1.00 mmol/l (normal range 1.00-1.3 mmol/L) obtained on at least 1 postoperative measurement, with or without clinical symptoms	1	1	Hypocalcemia was considered as permanent when requiring oral calcium or vitamin D (1.25-dihydroxycholecalciferol) substitution regardless PTH level more than 1 year after operation	2	at 2hours, 24 hours, 3 days, and 5 days after the operation	hypocalcemia for more than 2 measurements commenced oral calcium substitution with Calcium carbonate (1500 to 3000 mg daily)	58	1010	0.0543071	7	96	c 7	64			52	704													22
19	Nair	2013	Hypocalcaemia following total thyroidectomy: An analysis of 806 patients	single	January 2005 to December 2008	3.75	214.933	Amrita School of Medicine, Elamakkara, Ernakulam, Kerala State, India	1	India	3	1	3	RC	Benign Malignant	0	TT	1	serum corrected calcium level below 8 mg/dl	1	1	Permanent hypocalcaemia is defined as persistent hypocalcaemia after 6 months of thyroidectomy	1	POD1	hypocalcemia	23	783	0.028536																					12
20	Paek	2013	Risk Factors of Hypoparathyroidism Following Total Thyroidectomy for Thyroid Cancer	single	March 2003 to August 2006	3.41667	155.415	Seoul National University College of Medicine, 101 Daehangno, 28 Yongon-dong,Jongno-gu, Seoul 110-744, Republic of Korea	1	Korea	3	1	3	RC	thyroid cancer	1	TT	1	hypoparathyroidism was defined as any hypocalcemic symptom with decreased serum calcium level (less than 8.0 mg/dL) or ionized calcium (less than 1.00 mmol/L) level with an elevated phosphorus level (more than 5.0 mg/dL).	0	4	Permanent hypoparathyroidism was defined as that requiring medication more than 12 months after surgery	2	POD2	Calcium and vitamin D were administered according to the laboratory findings and hypocalcemic symptom	154	377	0.290019																					52
21	Kalyoncu	2013	Analysis of the factors that have an effect on hypocalcemia following thyroidectomy	single	January 2010-January 2013	3	63.3333	Gaziosmanpaşa Taksim Training and Research Hospital, Department of General Surgery	1	Turkey	3	0	3	RC	Benign Malignant	0	total, near-total or bilateral subtotal thyroidectomy	2	Postoperative calcium values less than 8 mg/dL were accepted as “biochemical hypocalcemia”,	1	1	requiring replacement therapy longer than six months and/or serum PTH levels below 15 pg/mL were evaluated as “permanent hypocalcemia”	1	in the 24 and 48 hours of surgery	patients with symptoms and/or serum calcium levels below 8 mg/dL	20	170	0.105263											16	4		24							8
22	Sheahan	2013	Is Systematic Identification of All Four Parathyroid Glands Necessary During Total Thyroidectomy?: A Prospective Study	single	April 2009 and May 2012	3.08333	40.8649	Otolaryngology–Head and Neck Surgery (P.S., R.M., N.B.) and Department of Endocrinology (M.S.M.), South Infirmary Victoria University Hospital, Cork, Ireland	1	Ireland	3	1	3	PC	benign or malignant thyroid disease	0	TT	1	Biochemical hypocalcemia was considered to be present in any patient with a single postoperative calcium level<2 mmol/L.	1	1	Permanent hypoparathyroidism was considered to be present in any patient who was still taking either calcium or vitamin D supplementation more than 6 months after the surgery, even in the setting of normal blood calcium and/or parathyroid hormone levels	1	first postoperative day (6 AMand 4PM) and again on the second postoperative day	hypocalcemia	12	114	0.0952381																					5
23	Qasaimeh	2011	Incidental extirpation of the parathyroid glands at thyroid surgery: risk factors and post-operative hypocalcemia	single	1st February 2004 and 31 January 2008	4	58.25	Department of General Surgery-Medical College,King Abdullah University Hospital, Jordan University of Science and Technology, P.O. Box 1592, Irbid, Jordan	1	Jordan	4	1	3	RC	multi-nodular goiter, Hashimoto’s thyroiditis, papillary carcinoma, follicular adenoma, hyperplastic goiter and others	0	TT,ST,LB	3	defined as serum calcium level \2.0 mmol/L on at least two consecutive measurements and in patients who became symptomatic for hypocalcemia and required supplementation therapy of calcium and vitamin D	0	4	persisted after 6 months and the patient was maintained on supplementation therapy of calcium and vitamin D	1	POD1-3	NS	20	213	0.0858369	6	16					8	97			17	3		23	5	5	13				7
24	Khairy	2011	Incidental parathyroidectomy during thyroid resection: incidence, risk factors, and outcome	single	January 2004 and December 2008	4.75	60.4211	Department of Surgery, Division of General Surgery, College of Medicine, King Saud University and King Khalid University Hospital, Riyadh, Saudi Arabia	1	Saudi Arabia	4	1	3	RC	Benign Malignant	0	TT,CT,ST,LB	3	biochemical hypocalcemia	1	0.9	biochemical hypocalcemia for 6 months	1	POD1,2,4	NS	47	240	0.163763	19	104	c 2	15			30	61			41	5	1	54	24		29				18
25	Ondik	2010	UNINTENTIONAL PARATHYROIDECTOMY AND HYPOPARATHYROIDISM IN SECONDARY CENTRAL COMPARTMENT SURGERY FOR THYROID CANCER	single	January 1999 and October 2008	9.75	4.30769	Department of Surgery, Penn State Hershey Medical Center, University School of Medicine, 500 University Drive, MCH091, Hershey,	1	USA	4	1	3	RC	thyroid cancer	1	secondary central compartment surgery for thyroid cancer	2	clinical hypocalcemia (defined as requiring calcium therapy)	0	0	Permanent hypoparathyroidism was defined as symptomatic hypoparathyroidism requiring the use of long-term medication (eg, calcium supplementation, calcitriol) and lasting more than 6 months	1	NS	NS	13	29	0.309524			l 5	21						2	11			13							2
26	Turanli	2009	permanent hypocalcemia in patients operated for thyroid carcinoma	single	NS	0		Ankara Oncology Education and Research Hospital,Department of General Surgery, 06200 Demetevler/Ankara, Turkey	1	Turkey	3	0	3	RC	thyroid cancer	1	TT,ND	1	Hypocalcemia was considered whenever there was a need for exogenous calcium replacement to maintain normal levels in serum (8–10.4 mg/dl) or for eliminating the clinical signs and symptoms of the hypocalcemia	0	4	considered permanent when calcium and vitamin D replacement was needed for more than 6 months to eliminate the signs and symptoms of hypocalcemia	1	NS	NS	25	392	0.059952	all				14	92					19	6		31
28	Spiliotis	2010	Risk Factors and Consequences of Incidental Parathyroidectomy during Thyroidectomy	single	1996 and 2006	10	31.5	Departments of *Surgery and †Anesthesiology, General Hospital of Mesolongi, Mesolongi, Greece	1	Greece	4	1	2	RC	Benign Malignant	0	TT,ST	2	Hypocalcaemia was defined as a corrected serum calcium level < 8 mg/dL	1	1	who needed calcium replacement therapy for 3 months or more, were considered to have permanent hypoparathyroidism	0.5	NS	All the patients began receiving calcium supplements on the day after surgery,regardless of serum calcium levels	32	283	0.101587	14	21					18	83							9		23	5			10
29	Youssef	2010	Assessment of risk factors of incidental parathyroidectomy during thyroid surgery: A prospective study	single	June 2005 to June 2008	3	69	Mansoura University Hospital, Mansoura, Egypt	1	Egypt	4	1	3	RC	Benign Malignant	0	unilateral or bilateral thyroidectomy	3	Hypocalcaemia was defined as a serum calcium concentration less than 8 mg/dl after operation	1	1	NS	0	24h	NS	26	181	0.125604	9	26					16	108													2
31	Sorgato	2009	Can we Avoid Inadvertent Parathyroidectomy during Thyroid Surgery?	single	2005	1	882	the Special Surgical Pathology Department, Padova General Hospital and Padova University	1	Italy	4	1	3	RC	Benign Malignant	0	TT,CT,ST,LB	3	NS	0	0	requiring calcium-vitamin D replacement therapy more than one year after the operation	2			70	812	0.0793651	37	203	a 28	141			64	610							11		59				47
32	Rajinikanth	2009	Surgical Audit of Inadvertent Parathyroidectomy During Total Thyroidectomy: Incidence, Risk Factors, and Outcome	single	2004 to 2006	2	182	Department of General Surgery and Endocrine Surgery, Christian Medical College and Hospital, Tamilnadu, India	1	India	4	0	3	RC	Benign Malignant	0	TT,CT	1	Hypocalcemia was defined as a corrected serum calcium level < 8 mg/dL	1	1	Permanent hypocalcemia was identified in patients requiring calcium and vitamin D supplements to maintain normal calcium levels more than 6 months after surgery	1	days 2, 3, and 4 after surgery	All patients routinely began receiving calcium supplements on the day after surgery, regardless of the serum calcium levels	47	317	0.129121	30	120	c 13	41							44	3		50	21		24	2 unknown			19
34	Erbil	2009	Risk factors of incidental parathyroidectomy after thyroidectomy for benign thyroid disorders	single	January 2006 and January 2008	2	220	Istanbul University, Istanbul Medical Faculty, Department of General Surgery, 34340 Capa, Istanbul, Turkey	1	Turkey	4	1	3	RC	benign thyroid disorders	2	TT,NT	2	Hypocalcemia was defined as a serum calcium concentration of <8 mg/dl	1	1	NS	0	24 h postoperatively	hypocalcemia	48	392	0.109091							14	97													9
36	Manouras	2008	UNINTENTIONAL PARATHYROIDECTOMY DURING TOTAL THYROIDECTOMY	single	July 2004 and June 2006	1.91667	265.043	Hippokration Hospital, Athens Medical School, University of Athens, Athens, Greece	1	Greece	4	2	3	RC	Multinodular goiter,Diffuse goiter,Hashimoto’s thyroiditis,Grave’s disease,Papillary cancer,Follicular cancer,Follicular adenoma	0	TT	1	8.5–10.5 mg/dL	1	1	NS	0	12 and 24 hours postoperatively	NS	100	408	0.19685	16	66																			3
37	Page	2007	Parathyroid risk in total thyroidectomy for bilateral,benign, multinodular goitre: report of 351 surgical cases	single	January 1995 to December 2002	7.75	45.2903	University Medical School of Amiens (University of Picardie Jules Verne), and the †Department of ENT and Head and Neck Surgery, University Hospital of Amiens, Amiens, France	1	France	3	1	3	RC	benign, multinodular goitre	0	TT	1	Hypocalcaemia was defined as a serum calcium concentration of less than 2 mmol/l	1	1	permanent hypoparathyroidism (hypocalcaemia persisting two years after surgery)	3	POD1-3	symptomatic hypocalcaemia and a serum calcium concentration of above 1.85 mmol/l had been treated with an oral calcium supplement	22	329	0.0626781															5		17				7
38	Cavicchi	2007	Transient hypoparathyroidism following thyroidectomy: A prospective study and multivariate analysis of 604 consecutive patients	single	September 2002 and April 2006	3.58333	165.767	Orsola-Malpighi Hospital, Bologna University	1	Italy	3	0	3	PC	Benign Malignant	0	unilateral or bilateral thyroidectomy	3	Hypoparathyroidism was considered when calcium or vitamin D therapy was required to treat clinical symptoms of hypocalcemia (paraesthesia of the extremities, muscle cramping, perioral numbness or tingling) in the postoperative period, regardless of serum calcium levels	0	4	NS	0	NS	NS	60	534	0.10101																					23
39	Sippel	2007	RISKS AND CONSEQUENCES OF INCIDENTAL PARATHYROIDECTOMY DURING THYROID RESECTION	single	May 1994 and August 2001	7.25	70.7586	Department of Surgery, University of Wisconsin, H4/750 Clinical Science Center, 600 Highland Avenue, Madison, WI 53792, USA	1	USA	4	0	3	RC	Benign Malignant	0	TT,CT,ST,LB	3	Biochemical hypocalcaemia<8.5	1	1	NS	0	NS	NS	33	480	0.0643275	17	120	a 3	14	3	14	14	110													20
41	Irkorucu	2007	INADVERTENT PARATHYROIDECTOMY AND TEMPORARY HYPOCALCEMIA: AN ADVERSE NATURAL OUTCOME OR A TRUE COMPLICATION DURING THYROIDECTOMY	single	April 2001 and June 2006	5.16667	52.8387	Zonguldak Karaelmas University Medical School, Zonguldak, Turkey	1	Turkey	4	1	2	RC	Benign Malignant	0	TT,NT,LB,ST	3	clinical symptoms or signs of hypocalcemia included facial paresthesia, positive Chvostek’s or Trousseau’s signs, muscular spasms, cardiac arrhytmias etc. were assessed	0	2	NS	0	NS	NS	10	263	0.03663	2	13													2		8				1
42	Gourgiotis	2006	Inadvertent parathyroidectomy during thyroid surgery: the incidence of a complication of thyroidectomy	single	January 1998 and June 2005	7.41667	42.4719	First Surgical Department,“Evangelismos”General Hospital, Athens, Greece	1	Greece	4	1	2	RC	Benign Malignant	0	TT,NT,LB	3	biochemical temporary postoperative hypocalcemia	1	0.9	NS	0	POD1-3	NS	68	247	0.215873	10	65									46	22		90							15
43	Abboud	2007	Careful Examination of Thyroid Specimen Intraoperatively to Reduce Incidence of Inadvertent Parathyroidectomy During Thyroid Surgery	single	January 1999 to June 2005	6.41667	47.8442	Hotel Dieu de France Hospital, Faculty of Medicine, Saint-Joseph University, Beirut, Lebanon	1	Lebanon	4	1	3	RC	Benign Malignant	0	TT,NT,LB	3	Biological hypocalcemia was defined as a serum calcium concentration of less than 8 mg/dL on at least 1 postoperative measurement (to convert serum calcium to millimoles per liter, multiply by 0.25)	1	1	Postoperative hypocalcemia requiring treatment and associated with a low parathyroid hormone level (reference range, 9-55 pg/mL; to convert parathyroid hormone to nanograms per liter, multiply by 0.1053) more than 1 year after surgery was classified as permanent	0.1	NS	NS	38	269	0.123779	9	54	c 3	13			13	90			33	5		43	9	15	14				9
45	Sakorafas	2005	Incidental Parathyroidectomy during Thyroid Surgery: An Underappreciated Complication of Thyroidectomy	single	January 2003 and January 2005	2	79	Department of Surgery, 251 Hellenic Air Force Hospital, Athens, Greece	1	Greece	4	0	3	RC	Benign Malignant	0	TT,NT,LB,ST	3	Biochemical hypocalcemia	1	0.9	require calcium supplementation therapy for more than 12 months	2	postoperative days 1, 2 and 7	NS	28	130	0.177215	4	40									24	4		32	6	10	12				6
47	Sasson	2001	Incidental Parathyroidectomy During Thyroid Surgery Does Not Cause Transient Symptomatic Hypocalcemia	single	1991 and 1999	8	17.625	Fox Chase Cancer Center, Philadelphia, Pa	1	USA	4	1	3	RC	Benign Malignant	0	TT,ST,LB	3	symptomatic hypocalcemia	0	2	circumoral numbness, requiring limited calcium supplementation without vitamin D for 1 year	2	NS	NS	21	120	0.148936	11	62	a 5	10			12	57			17	3	1	26	13		8	5			1
48																																																	761
49
50
51
52
53
54
55
56
57
58
59
60
61
62
63
64
65
66
67
[truncated: 15 more columns]

## Sheet: 剔除第三波
No	Author	Year	Title	Location	Selection	Comparability	Outcome	Design	Diagnose	diag	Operation	extent,TT 1;bilateral 2;unilateral 3	hypocalcemia	calcemia bio 1；symp 2；medicine 3；other 4	permanent	follow	measure timing	Treatment	case			Malignancy		neck dissection		reoperation		TT or not			parathyroid number				No of parathyroids	Intrathyroid	Intracapsular	Extracapsular	Central compartment lymph node	located within or alongside thymus tissue		Biochemical transient hypocalcemia		symptomatic transient hypocalcemia		permanent hypoparathyroidism		total
0																			IP	non-IP		IP	non-IP	IP	non-IP	IP	non-IP	IP	non-IP		fragment	one	two	three								IP	non-IP			IP	non-IP	IP	non-IP
1	Chew	2017	Incidental parathyroidectomy during total thyroidectomy is not a direct cause of post-operative hypocalcaemia	Australia	4	1	3	RC	Benign Malignant	0	TT	1	corrected serum calcium of<2.10 mmol/L	1	NS	0	POD1,2	hypocalcaemic (clinically or biochemically) in the post-operative period received therapeutic calcium supplementation as directed by the treating consultant	84	385	0.179104	62	28	c 19	15																					0	0
2	Lin	2017	Incidental Parathyroidectomy During Thyroidectomy Increases the Risk of Postoperative Hypocalcemia	Taiwan	4	1	3	RC	Benign Malignant	0	Total thyroidectomy,Dunhill operation,Bilateral subtotal,Unilateral thyroidectomy	3	defined as a serum calcium concentration<8.0 mg/dL obtained on at least one postoperative measurement	1	Permanent hypoparathyroidism was defined as a postoperative serum parathyroid hormone concentration<14.0 pg/mL, with a persistent requirement for medication to maintain normocalcemia over 6 months	1	at least once in postoperatin period	NS	204	2982	0.0640301	80	540	c 40	73	28	255	89	567		14	170	17	3	227	5	38	166	18			63	341			17	57
3	Sitges-Serra	2016	Inadvertent parathyroidectomy during total thyroidectomy and central neck dissection for papillary thyroid carcinoma	Spain	4	2	3	PC	papillary thyroid carcinoma >10 mm	1	TT+CND	1	hypocalcemia defined as serum calcium <8 mg/dL (2 mmol/L) 24 hours after operation	1	subnormal serum iPTH concentration (<13 pg/mL) and/or the persistent need for calcium and vitamin D replacement therapy at the last follow-up visit and always after at least one year postoperatively	2	24 hours	NS	47	123	0.276471	all		all		none		all			14	28	5		52							30	56			7	4
4	Du	2017	Unintentional parathyroidectomy during total thyroidectomy surgery A single surgeon’s experience	China	4	2	2	RC	malignancy	1	TT+CND	1	Clinical hypocalcemia	2	3 months	0.5	POD1	NS	35	306	0.102639	all		all		none		all								16			6	16		10	123	10	123	0	1
5	Zhou	2016	Inadvertent Parathyroidectomy: Incidence, Risk Factors and Outcomes	USA	4	1	3	RC	Malignant pathology,Graves’ disease,Hashimoto’s thyroiditis	0	TT,CT	2	NS	0	required vitamin D and/or calcium for maintenance of eucalcemia for 6 months following thyroidectomy	1	POD1	NS	78	308	0.202073	37	43	c 25	15	4	21	56	185			66	11	1	91	12										4	3
6	Manatakis	2016	Incidental Parathyroidectomy during Total Thyroidectomy:Risk Factors and Consequences	Greece	4	2	3	RC	Multinodular goiter,Graves,Hashimoto,Follicular adenoma,Papillary thyroid cancer,Follicular carcinoma,Myeloid thyroid cancer,Anaplastic thyroid cancer	0	TT	1	total serum calcium concentration<8 mg/dL	1	Patients with permanent hypocalcemia were still on treatment more than 6 months after surgery	1	12 and 24 hours postoperatively	hypocalcemia	70	211	0.24911	23	63								5	48	14	3	70	31	28	11				20	28	4	8	0	0
7	Applewhite	2016	Incidence, Risk Factors, and Clinical Outcomes of Incidental Parathyroidectomy During Thyroid Surgery	USA	4	2	3	CC	Benign Malignant	0	TT	1	hypocalcemia if serum calcium\8.2 mg/dL	1	NS	0	NS	NS	283	271	0.51083	197	158	c 80	20			ALL														168	97	38	22
8	Ozemir	2016	Factors affecting postoperative hypocalcemia after thyroid surgery: Importance of incidental parathyroidectomy	Turkey	3	0	3	RC	Benign Malignant	0	Lobectomy,Bilateral total thyroidectomy,Secondary thyroidectomy,Central dissection	3	postoperative calcium levels of ≤8.5 mg/dL were considered hypocalcemic	1	hypocalcemic patients receiving calcium and vitamin D replacement therapy at 1 year into follow-up period	2	postoperative 24-hour serum calcium levels	NS	56	361	0.134293											46	10		66							38	167			3	3
9	Hone	2016	Analysis of the incidence and factors predictive of inadvertent parathyroidectomy during thyroid surgery	UK	4	1	2	RC	Benign Malignant	0	Hemithyroidectomy,Total thyroidectomy	3		0		0			56	290	0.16185	22	72	a 19	29			18	59													2	10
10	Wang	2015	Association between Decreased Serum Parathyroid Hormone after Total Thyroidectomy and Persistent Hypoparathyroidism	China	3	0	3	RC	Benign Malignant	0	TT	1	transient hypocalcemia was defined as Ca2+ <2.00 mmol/L or if the patient had hypocalcemia-related symptoms during the first day after surgery	4	serum PTH levels were below the normal range or Ca2+<2.00 mmol/L for more than 12 months; or 2) calcium and/or vitamin D supplementation were necessary to treat hypocalcemia-related symptoms for more than 12 months	2	POD1	NS	123	315	0.280822																					70	157			7	5
11	Lee	2015	Vitamin D level is not a predictor of hypocalcemia after total thyroidectomy	Korea	3	0	3	RC	thyroid cancer	1	TT	1	Laboratory hypocalcemia was defined as total calcium concentration less than 8.0 mg/dL	1	NS	0	POD1	hypocalcemia	23	111	0.171642																					4	23	8	17
12	Prazenica	2014	Dissection and identification of parathyroid glands during thyroidectomy: Association with hypocalcemia	Czech Republic	3	0	3	RC	Benign Malignant	0	TT	1	Hypocalcemia was defined as a total calcium level<2.00 mmol/L (normal range, 2.05–2.75 mmol/L), or ionized calcium<1.00 mmol/L (normal range, 1.00–1.3 mmol/L), obtained on at least 1 postoperative measurement, regardless of clinical symptoms.	1	when requiring oral calcium or vitamin D (1.25-dihydroxycholecalciferol) substitution regardless of PTH level more than 1 year after operation	0.1	2 hours, 24 hours, 3 days, and 5 days after the operation	hypocalcemia for more than 2 measurements commenced an oral calcium substitution with calcium carbonate (2000–3000 mg daily)	52	736	0.0659898											45	7		59	12	14	33				22	182
13	Rio	2014	Unintentional parathyroidectomy and postoperative hypocalcaemia.Conventional thyroidectomy versus miniinvasive thyroidectomy	Italy	3	0	2	RC	Follicular adenoma，Papillary carcinoma，Hurthle carcinoma，Goiter，Toxic goiter，Basedow	0	TT	1		0	requiring calcium and vitamin D supplementation 12 months	2			26	512	0.0483271																									0	0
14	Ozogul	2014	Incidental parathyroidectomy during thyroid surgery: risk factors, incidence, and outcomes	Turkey	4	1	2	RC	Benign Malignant	0	TT,LB	3	blood calcium (Ca) levels of lower than 8.0 mg/dL and clinical symptoms of hypocalcemia were recorded as postoperative hypocalcemia cases	1		0			19	782	0.0237203	17	133					19	692			18	1		20	1	7	11								0	0
15	Pergel	2014	A Safety-Based Comparison of Pure LigaSure Use and LigaSure-Tie Technique in Total Thyroidectomy	Turkey	3	1	3	RC	Benign Malignant	0	TT	1	blood calcium values of Ė8 mg/dl (2 mmol/l) were considered as hypocalcemic	1	biochemical hypocalcemia for 6 months	1	24, 48, and 72 hours		23	433	0.0504386																									0	0
16	Song	2014	Relationship between hypoparathyroidism and the number of parathyroid glands preserved during thyroidectomy	Korea	4	2	3	RC	PTC	1	TT	1	Hypoparathyroidism was defined as any drop in serum iPTH below the normal limit (normal range, 15 to 65 pg/mL), regardless of hypocalcemic symptoms.	4	lack of recovery of the iPTH to the normal range within six months	1	24 hours after skin closure	hypocalcemia for more than 2 measurements commenced an oral calcium substitution with calcium carbonate (2000–3000 mg daily)	90	364	0.198238			c 86	246							80	10 two or more		100							60	194			7	13
17	Prazenica	2014	Incidental Parathyroidectomy during Thyroid Surgery Using Capsular Dissection Technique	Czech Republic	4	1	3	RC	Multinodular goiter,Graves’ disease,Hashimoto thyroiditis,Follicular adenoma,Thyroid cancer	0	TT,CT,LB	3	total calcium level less than 2.00mmol/l (normal range 2.05-2.75 mmol/L) or ionized calcium less than 1.00 mmol/l (normal range 1.00-1.3 mmol/L) obtained on at least 1 postoperative measurement, with or without clinical symptoms	1	Hypocalcemia was considered as permanent when requiring oral calcium or vitamin D (1.25-dihydroxycholecalciferol) substitution regardless PTH level more than 1 year after operation	2	at 2hours, 24 hours, 3 days, and 5 days after the operation	hypocalcemia for more than 2 measurements commenced oral calcium substitution with Calcium carbonate (1500 to 3000 mg daily)	58	1010	0.0543071	7	96	c 7	64			52	704													21	170			1	15
18	Griffin	2014	Vitamin D and Risk of Postoperative Hypocalcemia After Total Thyroidectomy	Ireland	3	0	3	RC	Benign Malignant	0	TT,CT	2	hypocalcemia was defined as the occurrence of any single corrected calcium level less than 8.0 ng/mL (to convert to millimoles per liter, multiply by 0.25) in the postoperative period	1	Persistent hypoparathyroidism was considered to be present in any patient taking any form of regular calcium and/or vitamin D supplementation at 6 months postoperatively	0.1	POD1,POD2	symptomatic patients or any patient with persistent biochemical hypocalcemiafor2or3days	20	101	0.165289																					7	22
19	Nair	2013	Hypocalcaemia following total thyroidectomy: An analysis of 806 patients	India	3	1	3	RC	Benign Malignant	0	TT	1	serum corrected calcium level below 8 mg/dl	1	Permanent hypocalcaemia is defined as persistent hypocalcaemia after 6 months of thyroidectomy	1	POD1	hypocalcemia	23	783	0.028536																					12	178			2	11
20	Paek	2013	Risk Factors of Hypoparathyroidism Following Total Thyroidectomy for Thyroid Cancer	Korea	3	1	3	RC	thyroid cancer	1	TT	1	hypoparathyroidism was defined as any hypocalcemic symptom with decreased serum calcium level (less than 8.0 mg/dL) or ionized calcium (less than 1.00 mmol/L) level with an elevated phosphorus level (more than 5.0 mg/dL).	4	Permanent hypoparathyroidism was defined as that requiring medication more than 12 months after surgery	2	POD2	Calcium and vitamin D were administered according to the laboratory findings and hypocalcemic symptom	154	377	0.290019																					52	83			10	9
21	Kalyoncu	2013	Analysis of the factors that have an effect on hypocalcemia following thyroidectomy	Turkey	3	0	3	RC	Benign Malignant	0	total, near-total or bilateral subtotal thyroidectomy	2	Postoperative calcium values less than 8 mg/dL were accepted as “biochemical hypocalcemia”,	1	requiring replacement therapy longer than six months and/or serum PTH levels below 15 pg/mL were evaluated as “permanent hypocalcemia”	1	in the 24 and 48 hours of surgery	patients with symptoms and/or serum calcium levels below 8 mg/dL	20	170	0.105263											16	4		24							8	29			0	9
22	Sheahan	2013	Is Systematic Identification of All Four Parathyroid Glands Necessary During Total Thyroidectomy?: A Prospective Study	Ireland	3	1	3	PC	benign or malignant thyroid disease	0	TT	1	Biochemical hypocalcemia was considered to be present in any patient with a single postoperative calcium level<2 mmol/L.	1	Permanent hypoparathyroidism was considered to be present in any patient who was still taking either calcium or vitamin D supplementation more than 6 months after the surgery, even in the setting of normal blood calcium and/or parathyroid hormone levels	1	first postoperative day (6 AMand 4PM) and again on the second postoperative day	hypocalcemia	12	114	0.0952381																					5	23	3	10	1	2
23	Qasaimeh	2011	Incidental extirpation of the parathyroid glands at thyroid surgery: risk factors and post-operative hypocalcemia	Jordan	4	1	3	RC	multi-nodular goiter, Hashimoto’s thyroiditis, papillary carcinoma, follicular adenoma, hyperplastic goiter and others	0	TT,ST,LB	3	defined as serum calcium level \2.0 mmol/L on at least two consecutive measurements and in patients who became symptomatic for hypocalcemia and required supplementation therapy of calcium and vitamin D	4	persisted after 6 months and the patient was maintained on supplementation therapy of calcium and vitamin D	1	POD1-3	NS	20	213	0.0858369	6	16					8	97			17	3		23	5	5	13				7	25			0	6
24	Khairy	2011	Incidental parathyroidectomy during thyroid resection: incidence, risk factors, and outcome	Saudi Arabia	4	1	3	RC	Benign Malignant	0	TT,CT,ST,LB	3	biochemical hypocalcemia	0.9	biochemical hypocalcemia for 6 months	1	POD1,2,4	NS	47	240	0.163763	19	104	c 2	15			30	61			41	5	1	54	24		29				18	48			2	4
25	Ondik	2009	UNINTENTIONAL PARATHYROIDECTOMY AND HYPOPARATHYROIDISM IN SECONDARY CENTRAL COMPARTMENT SURGERY FOR THYROID CANCER	USA	4	1	3	RC	thyroid cancer	1	secondary central compartment surgery for thyroid cancer	2	clinical hypocalcemia (defined as requiring calcium therapy)	0	Permanent hypoparathyroidism was defined as symptomatic hypoparathyroidism requiring the use of long-term medication (eg, calcium supplementation, calcitriol) and lasting more than 6 months	1	NS	NS	13	29	0.309524			l 5	21						2	11			13							1	4			1	3
26	Turanli	2009	permanent hypocalcemia in patients operated for thyroid carcinoma	Turkey	3	0	3	RC	thyroid cancer	1	TT,ND	1	Hypocalcemia was considered whenever there was a need for exogenous calcium replacement to maintain normal levels in serum (8–10.4 mg/dl) or for eliminating the clinical signs and symptoms of the hypocalcemia	4	considered permanent when calcium and vitamin D replacement was needed for more than 6 months to eliminate the signs and symptoms of hypocalcemia	1	NS	NS	25	392	0.059952	all				14	92					19	6		31											7	25
27	Sitges-Serra	2010	Outcome of protracted hypoparathyroidism after total thyroidectomy	Spain	3	0	3	RC	Multinodular goitre,Carcinoma	0	TT	1	Postoperative hypocalcaemia was defined as a serum calcium level below 8 mg/dl (2 mmol/l) 24 h after total thyroidectomy	1	Permanent HPP as a subnormal (below 13 pg/ml) or undetectable (less than 4 pg/ml) PTH concentration and requirement for calcium with or without calcitriol for more than 1 year after total thyroidectomy	2	24 h after surgery	NS	71	339	0.173171	21	74																			47	157			4	10
28	Spiltotis	2010	Risk Factors and Consequences of Incidental Parathyroidectomy during Thyroidectomy	Greece	4	1	2	RC	Benign Malignant	0	TT,ST	2	Hypocalcaemia was defined as a corrected serum calcium level < 8 mg/dL	1	who needed calcium replacement therapy for 3 months or more, were considered to have permanent hypoparathyroidism	0.5	NS	All the patients began receiving calcium supplements on the day after surgery,regardless of serum calcium levels	32	283	0.101587	14	21					18	83							9		23	5			8	10			2	1
29	Youssef	2010	Assessment of risk factors of incidental parathyroidectomy during thyroid surgery: A prospective study	Egypt	4	1	3	RC	Benign Malignant	0	unilateral or bilateral thyroidectomy	3	Hypocalcaemia was defined as a serum calcium concentration less than 8 mg/dl after operation	1	NS	0	24h	NS	26	181	0.125604	9	26					16	108													2	16	2	6
30	Hsiao	2009	Alternative Surgery for Low Grade Thyroid Malignancies	Taiwan	3	0	2	RC	malignancy	1	TT	1		0		0			6	27	0.181818											3	3		9											2	0
31	Sorgato	2009	Can we Avoid Inadvertent Parathyroidectomy during Thyroid Surgery?	Italy	4	1	3	RC	Benign Malignant	0	TT,CT,ST,LB	3	NS	0	requiring calcium-vitamin D replacement therapy more than one year after the operation	2			70	812	0.0793651	37	203	a 28	141			64	610							11		59				40	324			7	32
32	Rajinikanth	2009	Surgical Audit of Inadvertent Parathyroidectomy During Total Thyroidectomy: Incidence, Risk Factors, and Outcome	India	4	0	3	RC	Benign Malignant	0	TT	1	Hypocalcemia was defined as a corrected serum calcium level < 8 mg/dL	1	Permanent hypocalcemia was identified in patients requiring calcium and vitamin D supplements to maintain normal calcium levels more than 6 months after surgery	1	days 2, 3, and 4 after surgery	All patients routinely began receiving calcium supplements on the day after surgery, regardless of the serum calcium levels	47	317	0.129121	30	120	c 13	41							44	3		50	21		24	2 unknown			19	83			4	9
33	Erbil	2009	The impact of age, vitamin D3 level, and incidental parathyroidectomy on postoperative hypocalcemia after total or near total thyroidectomy	Turkey	3	0	3	RC	nontoxic multinodular goiter	2	TT,NT	2	serum calcium levels 8 mg/dL	1	NS	0	measured 24 hours postoperatively	hypocalcemia	16	184	0.08							14	35			13	3		19	10		9				5	11
34	Erbil	2009	Risk factors of incidental parathyroidectomy after thyroidectomy for benign thyroid disorders	Turkey	4	1	3	RC	benign thyroid disorders	2	TT,NT	2	Hypocalcemia was defined as a serum calcium concentration of <8 mg/dl	1	NS	0	24 h postoperatively	hypocalcemia	48	392	0.109091							14	97													9	54
35	Emre	2008	Complications of Total Thyroidectomy Performed by Surgical Residents Versus Specialist Surgeons	Turkey	3	0	3	RC	Benign Malignant	0	TT	1	Hypocalcemia was defined as a serum calcium level lower than 8 mg/dl with symptoms of hypocalcemia postoperatively	1	Patients requiring vitamin D, calcium supplementation, or both, to maintain normal serum calcium levels 6 months after surgery were deemed to be affected by permanent hypoparathyroidism	1	NS	NS	5	139	0.0347222																									0	0
36	Manouras	2008	UNINTENTIONAL PARATHYROIDECTOMY DURING TOTAL THYROIDECTOMY	Greece	4	2	3	RC	Multinodular goiter,Diffuse goiter,Hashimoto’s thyroiditis,Grave’s disease,Papillary cancer,Follicular cancer,Follicular adenoma	0	TT	1	8.5–10.5 mg/dL	1	NS	0	12 and 24 hours postoperatively	NS	100	408	0.19685	16	66																			3	13			0	0
37	Page	2006	Parathyroid risk in total thyroidectomy for bilateral,benign, multinodular goitre: report of 351 surgical cases	France	3	1	3	RC	benign, multinodular goitre	0	TT	1	Hypocalcaemia was defined as a serum calcium concentration of less than 2 mmol/l	1	permanent hypoparathyroidism (hypocalcaemia persisting two years after surgery)	3	POD1-3	symptomatic hypocalcaemia and a serum calcium concentration of above 1.85 mmol/l had been treated with an oral calcium supplement	22	329	0.0626781															5		17				7	116			0	6
38	Cavicchi	2007	Transient hypoparathyroidism following thyroidectomy: A prospective study and multivariate analysis of 604 consecutive patients	Italy	3	0	3	PC	Benign Malignant	0	unilateral or bilateral thyroidectomy	3	Hypoparathyroidism was considered when calcium or vitamin D therapy was required to treat clinical symptoms of hypocalcemia (paraesthesia of the extremities, muscle cramping, perioral numbness or tingling) in the postoperative period, regardless of serum calcium levels	4	NS	0	NS	NS	60	534	0.10101																					23	112
39	Sippel	2007	RISKS AND CONSEQUENCES OF INCIDENTAL PARATHYROIDECTOMY DURING THYROID RESECTION	USA	4	0	3	RC	Benign Malignant	0	TT,CT,ST,LB	3	Biochemical hypocalcaemia<8.5	1	NS	0	NS	NS	33	480	0.0643275	17	120	a 3	14	3	14	14	110													20	212	4	19
40	Roh	2007	Total Thyroidectomy Plus Neck Dissection in Differentiated Papillary Thyroid Carcinoma Patients	Korea	3	1	3	RC	PTC	1	TT+ND	1	NS	0	calcium supplements one year after surgery	0.1	NS	NS	11	82	0.11828																					4	21
41	Irkorucu O	2007	INADVERTENT PARATHYROIDECTOMY AND TEMPORARY HYPOCALCEMIA: AN ADVERSE NATURAL OUTCOME OR A TRUE COMPLICATION DURING THYROIDECTOMY	Turkey	4	1	2	RC	Benign Malignant	0	TT,NT,LB,ST	3	clinical symptoms or signs of hypocalcemia included facial paresthesia, positive Chvostek’s or Trousseau’s signs, muscular spasms, cardiac arrhytmias etc. were assessed	2	NS	0	NS	NS	10	263	0.03663	2	13													2		8				1	56	1	56	0	0
42	Gourgiotis	2006	Inadvertent parathyroidectomy during thyroid surgery: the incidence of a complication of thyroidectomy	Greece	4	1	2	RC	Benign Malignant	0	TT,NT,LB	3	biochemical temporary postoperative hypocalcemia	0.9	NS	0	POD1-3	NS	68	247	0.215873	10	65									46	22		90							15	57			0	0
43	Abboud	2007	Careful Examination of Thyroid Specimen Intraoperatively to Reduce Incidence of Inadvertent Parathyroidectomy During Thyroid Surgery	Lebanon	4	1	3	RC	Benign Malignant	0	TT,NT,LB	3	Biological hypocalcemia was defined as a serum calcium concentration of less than 8 mg/dL on at least 1 postoperative measurement (to convert serum calcium to millimoles per liter, multiply by 0.25)	1	Postoperative hypocalcemia requiring treatment and associated with a low parathyroid hormone level (reference range, 9-55 pg/mL; to convert parathyroid hormone to nanograms per liter, multiply by 0.1053) more than 1 year after surgery was classified as permanent	0.1	NS	NS	38	269	0.123779	9	54	c 3	13			13	90			33	5		43	9	15	14				9	41	4	13
44	Pereira	2005	Nodal yield, morbidity, and recurrence after central neck dissection for papillary thyroid carcinoma	Spain	3	1	3	RC	PTC	1	TT+CND	1	NS	0	permanent hypoparathyroidism was diagnosed in patients requiring calcium supplementation more than 1 year after thyroidectomy	0.1	Serum calcium was determined 24 hours after operation	NS	8	27	0.228571																					7	11
45	Sakorafas	2005	Incidental Parathyroidectomy during Thyroid Surgery: An Underappreciated Complication of Thyroidectomy	Greece	4	0	3	RC	Benign Malignant	0	TT,NT,LB,ST	3	Biochemical hypocalcemia	0.9	require calcium supplementation therapy for more than 12 months	2	postoperative days 1, 2 and 7	NS	28	130	0.177215	4	40									24	4		32	6	10	12				6	30	2	8	0	1
46	Lin	2002	Incidence of Inadvertent Parathyroid Removal During Thyroidectomy	USA	3	0	2	RC	Benign Malignant	0	TT,NT,LB,ST	3	NS	0	NS	0	NS	NS	20	200	0.0909091	10	113			5	20																			0	0
47	Sasson	2001	Incidental Parathyroidectomy During Thyroid Surgery Does Not Cause Transient Symptomatic Hypocalcemia	USA	4	1	3	RC	Benign Malignant	0	TT,ST,LB	3	symptomatic hypocalcemia	2	circumoral numbness, requiring limited calcium supplementation without vitamin D for 1 year	2	NS	NS	21	120	0.148936	11	62	a 5	10			12	57			17	3	1	26	13		8	5			1	8			0	1
48
49
50
51
52
53
54
55
56
57
58
59
60
61
62
63
64
65
66
67
[truncated: 6 more columns]

## Sheet: 剔除第四波
No	Author	Year	Title		duration				center	Location	Selection	Comparability	Outcome	Design	Diagnose	diag	Operation	extent,TT 1;bilateral 2;unilateral 3	hypocalcemia		calcemia bio 1；symp 2；medicine 3；other 4	permanent	follow	measure timing	Treatment	case			Malignancy		neck dissection		reoperation		TT or not			parathyroid number				No of parathyroids	Intrathyroid	Intracapsular	Extracapsular	Central compartment lymph node	located within or alongside thymus tissue		Biochemical transient hypocalcemia
0																										IP	non-IP		IP	non-IP	IP	non-IP	IP	non-IP	IP	non-IP		fragment	one	two	three								IP
2	Lin	2017	Incidental Parathyroidectomy During Thyroidectomy Increases the Risk of Postoperative Hypocalcemia	multi	January 2007 and December 2014	7.75	411.097	Chang Gung Memorial Hospital Linkou Branch, Chang Gung University, Taoyuan, Taiwan	2	Taiwan	4	1	3	RC	Benign Malignant	0	Total thyroidectomy,Dunhill operation,Bilateral subtotal,Unilateral thyroidectomy	3	defined as a serum calcium concentration<8.0 mg/dL obtained on at least one postoperative measurement	1	1	Permanent hypoparathyroidism was defined as a postoperative serum parathyroid hormone concentration<14.0 pg/mL, with a persistent requirement for medication to maintain normocalcemia over 6 months	1	at least once in postoperatin period	NS	204	2982	0.0640301	80	540	c 40	73	28	255	89	567		14	170	17	3	227	5	38	166	18			63
3	Sitges-Serra	2017	Inadvertent parathyroidectomy during total thyroidectomy and central neck dissection for papillary thyroid carcinoma	single	NS	0		Endocrine Surgery Unit a and Pathology Department, Hospital del Mar, Barcelona	1	Spain	4	2	3	PC	papillary thyroid carcinoma >10 mm	1	TT+CND	1	hypocalcemia defined as serum calcium <8 mg/dL (2 mmol/L) 24 hours after operation	1	1	subnormal serum iPTH concentration (<13 pg/mL) and/or the persistent need for calcium and vitamin D replacement therapy at the last follow-up visit and always after at least one year postoperatively	2	24 hours	NS	47	123	0.276471	all		all		none		all			14	28	5		52							30
4	Du	2017	Unintentional parathyroidectomy during total thyroidectomy surgery A single surgeon’s experience	single	January 2013 to June 2015	2.41667	141.103	First Affiliated Hospital of Zhengzhou University	1	China	4	2	2	RC	malignancy	1	TT+CND	1	Clinical hypocalcemia	0	2	3 months	0.5	POD1	NS	35	306	0.102639	all		all		none		all								16			6	16		10
5	Zhou	2016	Inadvertent Parathyroidectomy: Incidence, Risk Factors and Outcomes	single	January 2010 through August 2014	4.58333	84.2182	University Hospitals Case Medical Center, Cleveland	1	USA	4	1	3	RC	Malignant pathology,Graves’ disease,Hashimoto’s thyroiditis	0	TT,CT	2	NS	0	0	required vitamin D and/or calcium for maintenance of eucalcemia for 6 months following thyroidectomy	1	POD1	NS	78	308	0.202073	37	43	c 25	15	4	21	56	185			66	11	1	91	12
6	Manatakis	2016	Incidental Parathyroidectomy during Total Thyroidectomy:Risk Factors and Consequences	single	January 2006 and December 2015	9.75	28.8205	Agios Savvas Anticancer Hospital, 11522 Athens	1	Greece	4	2	3	RC	Multinodular goiter,Graves,Hashimoto,Follicular adenoma,Papillary thyroid cancer,Follicular carcinoma,Myeloid thyroid cancer,Anaplastic thyroid cancer	0	TT	1	total serum calcium concentration<8 mg/dL	1	1	Patients with permanent hypocalcemia were still on treatment more than 6 months after surgery	1	12 and 24 hours postoperatively	hypocalcemia	70	211	0.24911	23	63								5	48	14	3	70	31	28	11				20
7	Applewhite	2016	Incidence, Risk Factors, and Clinical Outcomes of Incidental Parathyroidectomy During Thyroid Surgery	two	1995 and 2014	19	29.1579	Endocrine Surgery Group, The University of Chicago Medicine & Biological Sciences, Chicago	2	USA	4	2	3	CC	Benign Malignant	0	TT	1	hypocalcemia if serum calcium\8.2 mg/dL	1	1	NS	0	NS	NS	283	271	0.51083	197	158	c 80	20			ALL														168
8	Ozemir	2016	Factors affecting postoperative hypocalcemia after thyroid surgery: Importance of incidental parathyroidectomy	single	January 2013 and January 2015	2	208.5	·	1	Turkey	3	0	3	RC	Benign Malignant	0	Lobectomy,Bilateral total thyroidectomy,Secondary thyroidectomy,Central dissection	3	postoperative calcium levels of ≤8.5 mg/dL were considered hypocalcemic	1	1	hypocalcemic patients receiving calcium and vitamin D replacement therapy at 1 year into follow-up period	2	postoperative 24-hour serum calcium levels	NS	56	361	0.134293											46	10		66							38
10	Wang	2015	Association between Decreased Serum Parathyroid Hormone after Total Thyroidectomy and Persistent Hypoparathyroidism	single	January 2007 and December 2010	3.75	116.8	Department of Head and Neck Surgery of the Sir Run Run Shaw Hospital, Zhejiang University School of Medicine	1	China	3	0	3	RC	Benign Malignant	0	TT	1	serum PTH levels below the normal range during the first day after surgery	0	4	serum PTH levels were below the normal range or Ca2+<2.00 mmol/L for more than 12 months; or 2) calcium and/or vitamin D supplementation were necessary to treat hypocalcemia-related symptoms for more than 12 months	2	POD1	NS	123	315	0.280822																					70
11	Lee	2015	Vitamin D level is not a predictor of hypocalcemia after total thyroidectomy	single	October 2013 and September 2014	0.916667	146.182	Korea Cancer Center Hospital	1	Korea	3	0	3	RC	thyroid cancer	1	TT	1	Laboratory hypocalcemia was defined as total calcium concentration less than 8.0 mg/dL	1	1	NS	0	POD1	hypocalcemia	23	111	0.171642																					4
13	Del Rio	2014	Unintentional parathyroidectomy and postoperative hypocalcaemia.Conventional thyroidectomy versus miniinvasive thyroidectomy	single	January 2010 to December 2011	1.75	307.429	the Unit of General Surgery and Organ Transplantation of the University Hospital of Parma	1	Italy	3	0	2	RC	Follicular adenoma，Papillary carcinoma，Hurthle carcinoma，Goiter，Toxic goiter，Basedow	0	TT	1		0	0	requiring calcium and vitamin D supplementation 12 months	2			26	512	0.0483271
15	Pergel	2014	A Safety-Based Comparison of Pure LigaSure Use and LigaSure-Tie Technique in Total Thyroidectomy	single	June 2009 and March 2011	1.75	260.571	School of Medicine, Recep Tayyip Erdogan University, Rize, Turkey	1	Turkey	3	1	3	RC	Benign Malignant	0	TT	1	blood calcium values of Ė8 mg/dl (2 mmol/l) were considered as hypocalcemic	0	1	biochemical hypocalcemia for 6 months	1	24, 48, and 72 hours		23	433	0.0504386
16	Song	2014	Relationship between hypoparathyroidism and the number of parathyroid glands preserved during thyroidectomy	single	June 2007 and May 2011	3.91667	115.915	Otolaryngology-Head and Neck Surgery, College of Medicine,Hanyang University, 222 Wangsimniro, Seongdong-Gu	1	Korea	4	2	3	RC	PTC	1	TT	1	Hypoparathyroidism was defined as any drop in serum iPTH below the normal limit (normal range, 15 to 65 pg/mL), regardless of hypocalcemic symptoms.	0	4	lack of recovery of the iPTH to the normal range within six months	1	24 hours after skin closure	hypocalcemia for more than 2 measurements commenced an oral calcium substitution with calcium carbonate (2000–3000 mg daily)	90	364	0.198238			c 86	246							80	10 two or more		100							60
17	Prazenica	2014	Incidental Parathyroidectomy during Thyroid Surgery Using Capsular Dissection Technique	single	January 2003 and April 2012	9.25	115.459	the Department of Otolaryngology in the Military University Hospital, Prague, Czech Republic	1	Czech Republic	4	1	3	RC	Multinodular goiter,Graves’ disease,Hashimoto thyroiditis,Follicular adenoma,Thyroid cancer	0	TT,CT,LB	3	total calcium level less than 2.00mmol/l (normal range 2.05-2.75 mmol/L) or ionized calcium less than 1.00 mmol/l (normal range 1.00-1.3 mmol/L) obtained on at least 1 postoperative measurement, with or without clinical symptoms	1	1	Hypocalcemia was considered as permanent when requiring oral calcium or vitamin D (1.25-dihydroxycholecalciferol) substitution regardless PTH level more than 1 year after operation	2	at 2hours, 24 hours, 3 days, and 5 days after the operation	hypocalcemia for more than 2 measurements commenced oral calcium substitution with Calcium carbonate (1500 to 3000 mg daily)	58	1010	0.0543071	7	96	c 7	64			52	704													22
19	Nair	2013	Hypocalcaemia following total thyroidectomy: An analysis of 806 patients	single	January 2005 to December 2008	3.75	214.933	Amrita School of Medicine, Elamakkara, Ernakulam, Kerala State, India	1	India	3	1	3	RC	Benign Malignant	0	TT	1	serum corrected calcium level below 8 mg/dl	1	1	Permanent hypocalcaemia is defined as persistent hypocalcaemia after 6 months of thyroidectomy	1	POD1	hypocalcemia	23	783	0.028536																					12
20	Paek	2013	Risk Factors of Hypoparathyroidism Following Total Thyroidectomy for Thyroid Cancer	single	March 2003 to August 2006	3.41667	155.415	Seoul National University College of Medicine, 101 Daehangno, 28 Yongon-dong,Jongno-gu, Seoul 110-744, Republic of Korea	1	Korea	3	1	3	RC	thyroid cancer	1	TT	1	hypoparathyroidism was defined as any hypocalcemic symptom with decreased serum calcium level (less than 8.0 mg/dL) or ionized calcium (less than 1.00 mmol/L) level with an elevated phosphorus level (more than 5.0 mg/dL).	0	4	Permanent hypoparathyroidism was defined as that requiring medication more than 12 months after surgery	2	POD2	Calcium and vitamin D were administered according to the laboratory findings and hypocalcemic symptom	154	377	0.290019																					52
21	Kalyoncu	2013	Analysis of the factors that have an effect on hypocalcemia following thyroidectomy	single	January 2010-January 2013	3	63.3333	Gaziosmanpaşa Taksim Training and Research Hospital, Department of General Surgery	1	Turkey	3	0	3	RC	Benign Malignant	0	total, near-total or bilateral subtotal thyroidectomy	2	Postoperative calcium values less than 8 mg/dL were accepted as “biochemical hypocalcemia”,	1	1	requiring replacement therapy longer than six months and/or serum PTH levels below 15 pg/mL were evaluated as “permanent hypocalcemia”	1	in the 24 and 48 hours of surgery	patients with symptoms and/or serum calcium levels below 8 mg/dL	20	170	0.105263											16	4		24							8
22	Sheahan	2013	Is Systematic Identification of All Four Parathyroid Glands Necessary During Total Thyroidectomy?: A Prospective Study	single	April 2009 and May 2012	3.08333	40.8649	Otolaryngology–Head and Neck Surgery (P.S., R.M., N.B.) and Department of Endocrinology (M.S.M.), South Infirmary Victoria University Hospital, Cork, Ireland	1	Ireland	3	1	3	PC	benign or malignant thyroid disease	0	TT	1	Biochemical hypocalcemia was considered to be present in any patient with a single postoperative calcium level<2 mmol/L.	1	1	Permanent hypoparathyroidism was considered to be present in any patient who was still taking either calcium or vitamin D supplementation more than 6 months after the surgery, even in the setting of normal blood calcium and/or parathyroid hormone levels	1	first postoperative day (6 AMand 4PM) and again on the second postoperative day	hypocalcemia	12	114	0.0952381																					5
23	Qasaimeh	2011	Incidental extirpation of the parathyroid glands at thyroid surgery: risk factors and post-operative hypocalcemia	single	1st February 2004 and 31 January 2008	4	58.25	Department of General Surgery-Medical College,King Abdullah University Hospital, Jordan University of Science and Technology, P.O. Box 1592, Irbid, Jordan	1	Jordan	4	1	3	RC	multi-nodular goiter, Hashimoto’s thyroiditis, papillary carcinoma, follicular adenoma, hyperplastic goiter and others	0	TT,ST,LB	3	defined as serum calcium level \2.0 mmol/L on at least two consecutive measurements and in patients who became symptomatic for hypocalcemia and required supplementation therapy of calcium and vitamin D	0	4	persisted after 6 months and the patient was maintained on supplementation therapy of calcium and vitamin D	1	POD1-3	NS	20	213	0.0858369	6	16					8	97			17	3		23	5	5	13				7
24	Khairy	2011	Incidental parathyroidectomy during thyroid resection: incidence, risk factors, and outcome	single	January 2004 and December 2008	4.75	60.4211	Department of Surgery, Division of General Surgery, College of Medicine, King Saud University and King Khalid University Hospital, Riyadh, Saudi Arabia	1	Saudi Arabia	4	1	3	RC	Benign Malignant	0	TT,CT,ST,LB	3	biochemical hypocalcemia	1	0.9	biochemical hypocalcemia for 6 months	1	POD1,2,4	NS	47	240	0.163763	19	104	c 2	15			30	61			41	5	1	54	24		29				18
25	Ondik	2010	UNINTENTIONAL PARATHYROIDECTOMY AND HYPOPARATHYROIDISM IN SECONDARY CENTRAL COMPARTMENT SURGERY FOR THYROID CANCER	single	January 1999 and October 2008	9.75	4.30769	Department of Surgery, Penn State Hershey Medical Center, University School of Medicine, 500 University Drive, MCH091, Hershey,	1	USA	4	1	3	RC	thyroid cancer	1	secondary central compartment surgery for thyroid cancer	2	clinical hypocalcemia (defined as requiring calcium therapy)	0	0	Permanent hypoparathyroidism was defined as symptomatic hypoparathyroidism requiring the use of long-term medication (eg, calcium supplementation, calcitriol) and lasting more than 6 months	1	NS	NS	13	29	0.309524			l 5	21						2	11			13							2
26	Turanli	2009	permanent hypocalcemia in patients operated for thyroid carcinoma	single	NS	0		Ankara Oncology Education and Research Hospital,Department of General Surgery, 06200 Demetevler/Ankara, Turkey	1	Turkey	3	0	3	RC	thyroid cancer	1	TT,ND	1	Hypocalcemia was considered whenever there was a need for exogenous calcium replacement to maintain normal levels in serum (8–10.4 mg/dl) or for eliminating the clinical signs and symptoms of the hypocalcemia	0	4	considered permanent when calcium and vitamin D replacement was needed for more than 6 months to eliminate the signs and symptoms of hypocalcemia	1	NS	NS	25	392	0.059952	all				14	92					19	6		31
28	Spiliotis	2010	Risk Factors and Consequences of Incidental Parathyroidectomy during Thyroidectomy	single	1996 and 2006	10	31.5	Departments of *Surgery and †Anesthesiology, General Hospital of Mesolongi, Mesolongi, Greece	1	Greece	4	1	2	RC	Benign Malignant	0	TT,ST	2	Hypocalcaemia was defined as a corrected serum calcium level < 8 mg/dL	1	1	who needed calcium replacement therapy for 3 months or more, were considered to have permanent hypoparathyroidism	0.5	NS	All the patients began receiving calcium supplements on the day after surgery,regardless of serum calcium levels	32	283	0.101587	14	21					18	83							9		23	5			10
29	Youssef	2010	Assessment of risk factors of incidental parathyroidectomy during thyroid surgery: A prospective study	single	June 2005 to June 2008	3	69	Mansoura University Hospital, Mansoura, Egypt	1	Egypt	4	1	3	RC	Benign Malignant	0	unilateral or bilateral thyroidectomy	3	Hypocalcaemia was defined as a serum calcium concentration less than 8 mg/dl after operation	1	1	NS	0	24h	NS	26	181	0.125604	9	26					16	108													2
31	Sorgato	2009	Can we Avoid Inadvertent Parathyroidectomy during Thyroid Surgery?	single	2005	1	882	the Special Surgical Pathology Department, Padova General Hospital and Padova University	1	Italy	4	1	3	RC	Benign Malignant	0	TT,CT,ST,LB	3	NS	0	0	requiring calcium-vitamin D replacement therapy more than one year after the operation	2			70	812	0.0793651	37	203	a 28	141			64	610							11		59				47
32	Rajinikanth	2009	Surgical Audit of Inadvertent Parathyroidectomy During Total Thyroidectomy: Incidence, Risk Factors, and Outcome	single	2004 to 2006	2	182	Department of General Surgery and Endocrine Surgery, Christian Medical College and Hospital, Tamilnadu, India	1	India	4	0	3	RC	Benign Malignant	0	TT,CT	1	Hypocalcemia was defined as a corrected serum calcium level < 8 mg/dL	1	1	Permanent hypocalcemia was identified in patients requiring calcium and vitamin D supplements to maintain normal calcium levels more than 6 months after surgery	1	days 2, 3, and 4 after surgery	All patients routinely began receiving calcium supplements on the day after surgery, regardless of the serum calcium levels	47	317	0.129121	30	120	c 13	41							44	3		50	21		24	2 unknown			19
34	Erbil	2009	Risk factors of incidental parathyroidectomy after thyroidectomy for benign thyroid disorders	single	January 2006 and January 2008	2	220	Istanbul University, Istanbul Medical Faculty, Department of General Surgery, 34340 Capa, Istanbul, Turkey	1	Turkey	4	1	3	RC	benign thyroid disorders	2	TT,NT	2	Hypocalcemia was defined as a serum calcium concentration of <8 mg/dl	1	1	NS	0	24 h postoperatively	hypocalcemia	48	392	0.109091							14	97													9
36	Manouras	2008	UNINTENTIONAL PARATHYROIDECTOMY DURING TOTAL THYROIDECTOMY	single	July 2004 and June 2006	1.91667	265.043	Hippokration Hospital, Athens Medical School, University of Athens, Athens, Greece	1	Greece	4	2	3	RC	Multinodular goiter,Diffuse goiter,Hashimoto’s thyroiditis,Grave’s disease,Papillary cancer,Follicular cancer,Follicular adenoma	0	TT	1	8.5–10.5 mg/dL	1	1	NS	0	12 and 24 hours postoperatively	NS	100	408	0.19685	16	66																			3
37	Page	2007	Parathyroid risk in total thyroidectomy for bilateral,benign, multinodular goitre: report of 351 surgical cases	single	January 1995 to December 2002	7.75	45.2903	University Medical School of Amiens (University of Picardie Jules Verne), and the †Department of ENT and Head and Neck Surgery, University Hospital of Amiens, Amiens, France	1	France	3	1	3	RC	benign, multinodular goitre	0	TT	1	Hypocalcaemia was defined as a serum calcium concentration of less than 2 mmol/l	1	1	permanent hypoparathyroidism (hypocalcaemia persisting two years after surgery)	3	POD1-3	symptomatic hypocalcaemia and a serum calcium concentration of above 1.85 mmol/l had been treated with an oral calcium supplement	22	329	0.0626781															5		17				7
38	Cavicchi	2007	Transient hypoparathyroidism following thyroidectomy: A prospective study and multivariate analysis of 604 consecutive patients	single	September 2002 and April 2006	3.58333	165.767	Orsola-Malpighi Hospital, Bologna University	1	Italy	3	0	3	PC	Benign Malignant	0	unilateral or bilateral thyroidectomy	3	Hypoparathyroidism was considered when calcium or vitamin D therapy was required to treat clinical symptoms of hypocalcemia (paraesthesia of the extremities, muscle cramping, perioral numbness or tingling) in the postoperative period, regardless of serum calcium levels	0	4	NS	0	NS	NS	60	534	0.10101																					23
39	Sippel	2007	RISKS AND CONSEQUENCES OF INCIDENTAL PARATHYROIDECTOMY DURING THYROID RESECTION	single	May 1994 and August 2001	7.25	70.7586	Department of Surgery, University of Wisconsin, H4/750 Clinical Science Center, 600 Highland Avenue, Madison, WI 53792, USA	1	USA	4	0	3	RC	Benign Malignant	0	TT,CT,ST,LB	3	Biochemical hypocalcaemia<8.5	1	1	NS	0	NS	NS	33	480	0.0643275	17	120	a 3	14	3	14	14	110													20
41	Irkorucu	2007	INADVERTENT PARATHYROIDECTOMY AND TEMPORARY HYPOCALCEMIA: AN ADVERSE NATURAL OUTCOME OR A TRUE COMPLICATION DURING THYROIDECTOMY	single	April 2001 and June 2006	5.16667	52.8387	Zonguldak Karaelmas University Medical School, Zonguldak, Turkey	1	Turkey	4	1	2	RC	Benign Malignant	0	TT,NT,LB,ST	3	clinical symptoms or signs of hypocalcemia included facial paresthesia, positive Chvostek’s or Trousseau’s signs, muscular spasms, cardiac arrhytmias etc. were assessed	0	2	NS	0	NS	NS	10	263	0.03663	2	13													2		8				1
42	Gourgiotis	2006	Inadvertent parathyroidectomy during thyroid surgery: the incidence of a complication of thyroidectomy	single	January 1998 and June 2005	7.41667	42.4719	First Surgical Department,“Evangelismos”General Hospital, Athens, Greece	1	Greece	4	1	2	RC	Benign Malignant	0	TT,NT,LB	3	biochemical temporary postoperative hypocalcemia	1	0.9	NS	0	POD1-3	NS	68	247	0.215873	10	65									46	22		90							15
43	Abboud	2007	Careful Examination of Thyroid Specimen Intraoperatively to Reduce Incidence of Inadvertent Parathyroidectomy During Thyroid Surgery	single	January 1999 to June 2005	6.41667	47.8442	Hotel Dieu de France Hospital, Faculty of Medicine, Saint-Joseph University, Beirut, Lebanon	1	Lebanon	4	1	3	RC	Benign Malignant	0	TT,NT,LB	3	Biological hypocalcemia was defined as a serum calcium concentration of less than 8 mg/dL on at least 1 postoperative measurement (to convert serum calcium to millimoles per liter, multiply by 0.25)	1	1	Postoperative hypocalcemia requiring treatment and associated with a low parathyroid hormone level (reference range, 9-55 pg/mL; to convert parathyroid hormone to nanograms per liter, multiply by 0.1053) more than 1 year after surgery was classified as permanent	0.1	NS	NS	38	269	0.123779	9	54	c 3	13			13	90			33	5		43	9	15	14				9
45	Sakorafas	2005	Incidental Parathyroidectomy during Thyroid Surgery: An Underappreciated Complication of Thyroidectomy	single	January 2003 and January 2005	2	79	Department of Surgery, 251 Hellenic Air Force Hospital, Athens, Greece	1	Greece	4	0	3	RC	Benign Malignant	0	TT,NT,LB,ST	3	Biochemical hypocalcemia	1	0.9	require calcium supplementation therapy for more than 12 months	2	postoperative days 1, 2 and 7	NS	28	130	0.177215	4	40									24	4		32	6	10	12				6
47	Sasson	2001	Incidental Parathyroidectomy During Thyroid Surgery Does Not Cause Transient Symptomatic Hypocalcemia	single	1991 and 1999	8	17.625	Fox Chase Cancer Center, Philadelphia, Pa	1	USA	4	1	3	RC	Benign Malignant	0	TT,ST,LB	3	symptomatic hypocalcemia	0	2	circumoral numbness, requiring limited calcium supplementation without vitamin D for 1 year	2	NS	NS	21	120	0.148936	11	62	a 5	10			12	57			17	3	1	26	13		8	5			1
48																																																	761
49
50
51
52
53
54
55
56
57
58
59
60
61
62
63
64
65
66
67
[truncated: 15 more columns]

## Sheet: 剔除后重新提取数据
No	Author	Year	Title		duration			center	Location	Selection	Comparability	Outcome	Design	Diagnose	diag	Operation	extent,TT 1;bilateral 2;unilateral 3	hypocalcemia		calcemia bio 1；symp 2；medicine 3；other 4	permanent	follow	measure timing	Treatment	case			Malignancy		neck dissection		reoperation		TT or not			parathyroid number				No of parathyroids	Intrathyroid	Intracapsular	Extracapsular	Central compartment lymph node	located within or alongside thymus tissue		Biochemical transient hypocalcemia
0																									IP	non-IP		IP	non-IP	IP	non-IP	IP	non-IP	IP	non-IP		fragment	one	two	three								IP	non-IP
2	Lin	2017	Incidental Parathyroidectomy During Thyroidectomy Increases the Risk of Postoperative Hypocalcemia	multi	January 2007 and December 2014	7.75	Chang Gung Memorial Hospital Linkou Branch, Chang Gung University, Taoyuan, Taiwan	2	Taiwan	4	1	3	RC	Benign Malignant	0	Total thyroidectomy,Dunhill operation,Bilateral subtotal,Unilateral thyroidectomy	3	defined as a serum calcium concentration<8.0 mg/dL obtained on at least one postoperative measurement	1	1	Permanent hypoparathyroidism was defined as a postoperative serum parathyroid hormone concentration<14.0 pg/mL, with a persistent requirement for medication to maintain normocalcemia over 6 months	1	at least once in postoperatin period	NS	204	2982	0.0640301	80	540	c 40	73	28	255	89	567		14	170	17	3	227	5	38	166	18			63	341
3	Sitges-Serra	2016	Inadvertent parathyroidectomy during total thyroidectomy and central neck dissection for papillary thyroid carcinoma	single	NS	0	Endocrine Surgery Unit a and Pathology Department, Hospital del Mar, Barcelona	1	Spain	4	2	3	PC	papillary thyroid carcinoma >10 mm	1	TT+CND	1	hypocalcemia defined as serum calcium <8 mg/dL (2 mmol/L) 24 hours after operation	1	1	subnormal serum iPTH concentration (<13 pg/mL) and/or the persistent need for calcium and vitamin D replacement therapy at the last follow-up visit and always after at least one year postoperatively	2	24 hours	NS	47	123	0.276471	all		all		none		all			14	28	5		52							30	56
4	Du	2017	Unintentional parathyroidectomy during total thyroidectomy surgery A single surgeon’s experience	single	January 2013 to June 2015	2.41667	First Affiliated Hospital of Zhengzhou University	1	China	4	2	2	RC	malignancy	1	TT+CND	1	Clinical hypocalcemia	0	2	3 months	0.5	POD1	NS	35	306	0.102639	all		all		none		all								16			6	16		10	124
5	Zhou	2016	Inadvertent Parathyroidectomy: Incidence, Risk Factors and Outcomes	single	January 2010 through August 2014	4.58333	University Hospitals Case Medical Center, Cleveland	1	USA	4	1	3	RC	Malignant pathology,Graves’ disease,Hashimoto’s thyroiditis	0	TT,CT	2	NS	0	0	required vitamin D and/or calcium for maintenance of eucalcemia for 6 months following thyroidectomy	1	POD1	NS	78	308	0.202073	37	43	c 25	15	4	21	56	185			66	11	1	91	12
6	Manatakis	2016	Incidental Parathyroidectomy during Total Thyroidectomy:Risk Factors and Consequences	single	January 2006 and December 2015	9.75	Agios Savvas Anticancer Hospital, 11522 Athens	1	Greece	4	2	3	RC	Multinodular goiter,Graves,Hashimoto,Follicular adenoma,Papillary thyroid cancer,Follicular carcinoma,Myeloid thyroid cancer,Anaplastic thyroid cancer	0	TT	1	total serum calcium concentration<8 mg/dL	1	1	Patients with permanent hypocalcemia were still on treatment more than 6 months after surgery	1	12 and 24 hours postoperatively	hypocalcemia	70	211	0.24911	23	63								5	48	14	3	70	31	28	11				20	28
7	Applewhite	2016	Incidence, Risk Factors, and Clinical Outcomes of Incidental Parathyroidectomy During Thyroid Surgery	two	1995 and 2014	19	Endocrine Surgery Group, The University of Chicago Medicine & Biological Sciences, Chicago	2	USA	4	2	3	CC	Benign Malignant	0	TT	1	hypocalcemia if serum calcium\8.2 mg/dL	1	1	NS	0	NS	NS	283	271	0.51083	197	158	c 80	20			ALL														168	97
8	Ozemir	2016	Factors affecting postoperative hypocalcemia after thyroid surgery: Importance of incidental parathyroidectomy	single	January 2013 and January 2015	2	Istanbul Medeniyet University	1	Turkey	3	0	3	RC	Benign Malignant	0	Lobectomy,Bilateral total thyroidectomy,Secondary thyroidectomy,Central dissection	3	postoperative calcium levels of ≤8.5 mg/dL were considered hypocalcemic	1	1	hypocalcemic patients receiving calcium and vitamin D replacement therapy at 1 year into follow-up period	2	postoperative 24-hour serum calcium levels	NS	56	361	0.134293											46	10		66							38	167
10	Wang	2015	Association between Decreased Serum Parathyroid Hormone after Total Thyroidectomy and Persistent Hypoparathyroidism	single	January 2007 and December 2010	3.75	Department of Head and Neck Surgery of the Sir Run Run Shaw Hospital, Zhejiang University School of Medicine	1	China	3	0	3	RC	Benign Malignant	0	TT	1	serum PTH levels below the normal range during the first day after surgery	0	4	serum PTH levels were below the normal range or Ca2+<2.00 mmol/L for more than 12 months; or 2) calcium and/or vitamin D supplementation were necessary to treat hypocalcemia-related symptoms for more than 12 months	2	POD1	NS	123	315	0.280822																					70	157
11	Lee	2015	Vitamin D level is not a predictor of hypocalcemia after total thyroidectomy	single	October 2013 and September 2014	0.916667	Korea Cancer Center Hospital	1	Korea	3	0	3	RC	thyroid cancer	1	TT	1	Laboratory hypocalcemia was defined as total calcium concentration less than 8.0 mg/dL	1	1	NS	0	POD1	hypocalcemia	23	111	0.171642																					4	23
13	Rio	2014	Unintentional parathyroidectomy and postoperative hypocalcaemia.Conventional thyroidectomy versus miniinvasive thyroidectomy	single	January 2010 to December 2011	1.75	the Unit of General Surgery and Organ Transplantation of the University Hospital of Parma	1	Italy	3	0	2	RC	Follicular adenoma，Papillary carcinoma，Hurthle carcinoma，Goiter，Toxic goiter，Basedow	0	TT	1		0	0	requiring calcium and vitamin D supplementation 12 months	2			26	512	0.0483271
15	Pergel	2014	A Safety-Based Comparison of Pure LigaSure Use and LigaSure-Tie Technique in Total Thyroidectomy	single	June 2009 and March 2011	1.75	School of Medicine, Recep Tayyip Erdogan University, Rize, Turkey	1	Turkey	3	1	3	RC	Benign Malignant	0	TT	1	blood calcium values of Ė8 mg/dl (2 mmol/l) were considered as hypocalcemic	0	1	biochemical hypocalcemia for 6 months	1	24, 48, and 72 hours		23	433	0.0504386
16	Song	2014	Relationship between hypoparathyroidism and the number of parathyroid glands preserved during thyroidectomy	single	June 2007 and May 2011	3.91667	Otolaryngology-Head and Neck Surgery, College of Medicine,Hanyang University, 222 Wangsimniro, Seongdong-Gu	1	Korea	4	2	3	RC	PTC	1	TT	1	Hypoparathyroidism was defined as any drop in serum iPTH below the normal limit (normal range, 15 to 65 pg/mL), regardless of hypocalcemic symptoms.	0	4	lack of recovery of the iPTH to the normal range within six months	1	24 hours after skin closure	hypocalcemia for more than 2 measurements commenced an oral calcium substitution with calcium carbonate (2000–3000 mg daily)	90	364	0.198238			c 86	246							80	10 two or more		100							60	194
17	Prazenica	2014	Incidental Parathyroidectomy during Thyroid Surgery Using Capsular Dissection Technique	single	January 2003 and April 2012	9.25	the Department of Otolaryngology in the Military University Hospital, Prague, Czech Republic	1	Czech Republic	4	1	3	RC	Multinodular goiter,Graves’ disease,Hashimoto thyroiditis,Follicular adenoma,Thyroid cancer	0	TT,CT,LB	3	total calcium level less than 2.00mmol/l (normal range 2.05-2.75 mmol/L) or ionized calcium less than 1.00 mmol/l (normal range 1.00-1.3 mmol/L) obtained on at least 1 postoperative measurement, with or without clinical symptoms	1	1	Hypocalcemia was considered as permanent when requiring oral calcium or vitamin D (1.25-dihydroxycholecalciferol) substitution regardless PTH level more than 1 year after operation	2	at 2hours, 24 hours, 3 days, and 5 days after the operation	hypocalcemia for more than 2 measurements commenced oral calcium substitution with Calcium carbonate (1500 to 3000 mg daily)	58	1010	0.0543071	7	96	c 7	64			52	704													22	185
19	Nair	2013	Hypocalcaemia following total thyroidectomy: An analysis of 806 patients	single	January 2005 to December 2008	3.75	Amrita School of Medicine, Elamakkara, Ernakulam, Kerala State, India	1	India	3	1	3	RC	Benign Malignant	0	TT	1	serum corrected calcium level below 8 mg/dl	1	1	Permanent hypocalcaemia is defined as persistent hypocalcaemia after 6 months of thyroidectomy	1	POD1	hypocalcemia	23	783	0.028536																					12	178
20	Paek	2013	Risk Factors of Hypoparathyroidism Following Total Thyroidectomy for Thyroid Cancer	single	March 2003 to August 2006	3.41667	Seoul National University College of Medicine, 101 Daehangno, 28 Yongon-dong,Jongno-gu, Seoul 110-744, Republic of Korea	1	Korea	3	1	3	RC	thyroid cancer	1	TT	1	hypoparathyroidism was defined as any hypocalcemic symptom with decreased serum calcium level (less than 8.0 mg/dL) or ionized calcium (less than 1.00 mmol/L) level with an elevated phosphorus level (more than 5.0 mg/dL).	0	4	Permanent hypoparathyroidism was defined as that requiring medication more than 12 months after surgery	2	POD2	Calcium and vitamin D were administered according to the laboratory findings and hypocalcemic symptom	154	377	0.290019																					52	83
21	Kalyoncu	2013	Analysis of the factors that have an effect on hypocalcemia following thyroidectomy	single	January 2010-January 2013	3	Gaziosmanpaşa Taksim Training and Research Hospital, Department of General Surgery	1	Turkey	3	0	3	RC	Benign Malignant	0	total, near-total or bilateral subtotal thyroidectomy	2	Postoperative calcium values less than 8 mg/dL were accepted as “biochemical hypocalcemia”,	1	1	requiring replacement therapy longer than six months and/or serum PTH levels below 15 pg/mL were evaluated as “permanent hypocalcemia”	1	in the 24 and 48 hours of surgery	patients with symptoms and/or serum calcium levels below 8 mg/dL	20	170	0.105263											16	4		24							8	38
22	Sheahan	2013	Is Systematic Identification of All Four Parathyroid Glands Necessary During Total Thyroidectomy?: A Prospective Study	single	April 2009 and May 2012	3.08333	Otolaryngology–Head and Neck Surgery (P.S., R.M., N.B.) and Department of Endocrinology (M.S.M.), South Infirmary Victoria University Hospital, Cork, Ireland	1	Ireland	3	1	3	PC	benign or malignant thyroid disease	0	TT	1	Biochemical hypocalcemia was considered to be present in any patient with a single postoperative calcium level<2 mmol/L.	1	1	Permanent hypoparathyroidism was considered to be present in any patient who was still taking either calcium or vitamin D supplementation more than 6 months after the surgery, even in the setting of normal blood calcium and/or parathyroid hormone levels	1	first postoperative day (6 AMand 4PM) and again on the second postoperative day	hypocalcemia	12	114	0.0952381																					5	23
23	Qasaimeh	2011	Incidental extirpation of the parathyroid glands at thyroid surgery: risk factors and post-operative hypocalcemia	single	1st February 2004 and 31 January 2008	4	Department of General Surgery-Medical College,King Abdullah University Hospital, Jordan University of Science and Technology, P.O. Box 1592, Irbid, Jordan	1	Jordan	4	1	3	RC	multi-nodular goiter, Hashimoto’s thyroiditis, papillary carcinoma, follicular adenoma, hyperplastic goiter and others	0	TT,ST,LB	3	defined as serum calcium level \2.0 mmol/L on at least two consecutive measurements and in patients who became symptomatic for hypocalcemia and required supplementation therapy of calcium and vitamin D	0	4	persisted after 6 months and the patient was maintained on supplementation therapy of calcium and vitamin D	1	POD1-3	NS	20	213	0.0858369	6	16					8	97			17	3		23	5	5	13				7	31
24	Khairy	2011	Incidental parathyroidectomy during thyroid resection: incidence, risk factors, and outcome	single	January 2004 and December 2008	4.75	Department of Surgery, Division of General Surgery, College of Medicine, King Saud University and King Khalid University Hospital, Riyadh, Saudi Arabia	1	Saudi Arabia	4	1	3	RC	Benign Malignant	0	TT,CT,ST,LB	3	biochemical hypocalcemia	1	0.9	biochemical hypocalcemia for 6 months	1	POD1,2,4	NS	47	240	0.163763	19	104	c 2	15			30	61			41	5	1	54	24		29				18	48
25	Ondik	2009	UNINTENTIONAL PARATHYROIDECTOMY AND HYPOPARATHYROIDISM IN SECONDARY CENTRAL COMPARTMENT SURGERY FOR THYROID CANCER	single	January 1999 and October 2008	9.75	Department of Surgery, Penn State Hershey Medical Center, University School of Medicine, 500 University Drive, MCH091, Hershey,	1	USA	4	1	3	RC	thyroid cancer	1	secondary central compartment surgery for thyroid cancer	2	clinical hypocalcemia (defined as requiring calcium therapy)	0	0	Permanent hypoparathyroidism was defined as symptomatic hypoparathyroidism requiring the use of long-term medication (eg, calcium supplementation, calcitriol) and lasting more than 6 months	1	NS	NS	13	29	0.309524			l 5	21						2	11			13							2	7
26	Turanli	2009	permanent hypocalcemia in patients operated for thyroid carcinoma	single	NS	0	Ankara Oncology Education and Research Hospital,Department of General Surgery, 06200 Demetevler/Ankara, Turkey	1	Turkey	3	0	3	RC	thyroid cancer	1	TT,ND	1	Hypocalcemia was considered whenever there was a need for exogenous calcium replacement to maintain normal levels in serum (8–10.4 mg/dl) or for eliminating the clinical signs and symptoms of the hypocalcemia	0	4	considered permanent when calcium and vitamin D replacement was needed for more than 6 months to eliminate the signs and symptoms of hypocalcemia	1	NS	NS	25	392	0.059952	all				14	92					19	6		31
28	Spiltotis	2010	Risk Factors and Consequences of Incidental Parathyroidectomy during Thyroidectomy	single	1996 and 2006	10	Departments of *Surgery and †Anesthesiology, General Hospital of Mesolongi, Mesolongi, Greece	1	Greece	4	1	2	RC	Benign Malignant	0	TT,ST	2	Hypocalcaemia was defined as a corrected serum calcium level < 8 mg/dL	1	1	who needed calcium replacement therapy for 3 months or more, were considered to have permanent hypoparathyroidism	0.5	NS	All the patients began receiving calcium supplements on the day after surgery,regardless of serum calcium levels	32	283	0.101587	14	21					18	83							9		23	5			10	11
29	Youssef	2010	Assessment of risk factors of incidental parathyroidectomy during thyroid surgery: A prospective study	single	June 2005 to June 2008	3	Mansoura University Hospital, Mansoura, Egypt	1	Egypt	4	1	3	RC	Benign Malignant	0	unilateral or bilateral thyroidectomy	3	Hypocalcaemia was defined as a serum calcium concentration less than 8 mg/dl after operation	1	1	NS	0	24h	NS	26	181	0.125604	9	26					16	108													2	16
31	Sorgato	2009	Can we Avoid Inadvertent Parathyroidectomy during Thyroid Surgery?	single	2005	1	the Special Surgical Pathology Department, Padova General Hospital and Padova University	1	Italy	4	1	3	RC	Benign Malignant	0	TT,CT,ST,LB	3	NS	0	0	requiring calcium-vitamin D replacement therapy more than one year after the operation	2			70	812	0.0793651	37	203	a 28	141			64	610							11		59				47	356
32	Rajinikanth	2009	Surgical Audit of Inadvertent Parathyroidectomy During Total Thyroidectomy: Incidence, Risk Factors, and Outcome	single	2004 to 2006	2	Department of General Surgery and Endocrine Surgery, Christian Medical College and Hospital, Tamilnadu, India	1	India	4	0	3	RC	Benign Malignant	0	TT,CT	1	Hypocalcemia was defined as a corrected serum calcium level < 8 mg/dL	1	1	Permanent hypocalcemia was identified in patients requiring calcium and vitamin D supplements to maintain normal calcium levels more than 6 months after surgery	1	days 2, 3, and 4 after surgery	All patients routinely began receiving calcium supplements on the day after surgery, regardless of the serum calcium levels	47	317	0.129121	30	120	c 13	41							44	3		50	21		24	2 unknown			19	83
34	Erbil	2009	Risk factors of incidental parathyroidectomy after thyroidectomy for benign thyroid disorders	single	January 2006 and January 2008	2	Istanbul University, Istanbul Medical Faculty, Department of General Surgery, 34340 Capa, Istanbul, Turkey	1	Turkey	4	1	3	RC	benign thyroid disorders	2	TT,NT	2	Hypocalcemia was defined as a serum calcium concentration of <8 mg/dl	1	1	NS	0	24 h postoperatively	hypocalcemia	48	392	0.109091							14	97													9	54
35	Emre	2008	Complications of Total Thyroidectomy Performed by Surgical Residents Versus Specialist Surgeons	single	April 2001 and May 2007		Departments of Surgery and Biostatistics, Zonguldak Karaelmas University School of Medicine, Arastirma ve Uygulama Hastanesi Bashekimligi, 67600 Kozlu, Zonguldak, Turkey	1	Turkey	3	0	3	RC	Benign Malignant	0	TT	1	Hypocalcemia was defined as a serum calcium level lower than 8 mg/dl with symptoms of hypocalcemia postoperatively	0	1	Patients requiring vitamin D, calcium supplementation, or both, to maintain normal serum calcium levels 6 months after surgery were deemed to be affected by permanent hypoparathyroidism	1	NS	NS	5	139	0.0347222
36	Manouras	2008	UNINTENTIONAL PARATHYROIDECTOMY DURING TOTAL THYROIDECTOMY	single	July 2004 and June 2006		Hippokration Hospital, Athens Medical School, University of Athens, Athens, Greece	1	Greece	4	2	3	RC	Multinodular goiter,Diffuse goiter,Hashimoto’s thyroiditis,Grave’s disease,Papillary cancer,Follicular cancer,Follicular adenoma	0	TT	1	8.5–10.5 mg/dL	1	1	NS	0	12 and 24 hours postoperatively	NS	100	408	0.19685	16	66																			3	13
37	Page	2006	Parathyroid risk in total thyroidectomy for bilateral,benign, multinodular goitre: report of 351 surgical cases	single	January 1995 to December 2002		University Medical School of Amiens (University of Picardie Jules Verne), and the †Department of ENT and Head and Neck Surgery, University Hospital of Amiens, Amiens, France	1	France	3	1	3	RC	benign, multinodular goitre	0	TT	1	Hypocalcaemia was defined as a serum calcium concentration of less than 2 mmol/l	1	1	permanent hypoparathyroidism (hypocalcaemia persisting two years after surgery)	3	POD1-3	symptomatic hypocalcaemia and a serum calcium concentration of above 1.85 mmol/l had been treated with an oral calcium supplement	22	329	0.0626781															5		17				7	128
38	Cavicchi	2007	Transient hypoparathyroidism following thyroidectomy: A prospective study and multivariate analysis of 604 consecutive patients	single	September 2002 and April 2006		Orsola-Malpighi Hospital, Bologna University	1	Italy	3	0	3	PC	Benign Malignant	0	unilateral or bilateral thyroidectomy	3	Hypoparathyroidism was considered when calcium or vitamin D therapy was required to treat clinical symptoms of hypocalcemia (paraesthesia of the extremities, muscle cramping, perioral numbness or tingling) in the postoperative period, regardless of serum calcium levels	0	4	NS	0	NS	NS	60	534	0.10101																					23	112
39	Sippel	2007	RISKS AND CONSEQUENCES OF INCIDENTAL PARATHYROIDECTOMY DURING THYROID RESECTION	single	May 1994 and August 2001		Department of Surgery, University of Wisconsin, H4/750 Clinical Science Center, 600 Highland Avenue, Madison, WI 53792, USA	1	USA	4	0	3	RC	Benign Malignant	0	TT,CT,ST,LB	3	Biochemical hypocalcaemia<8.5	1	1	NS	0	NS	NS	33	480	0.0643275	17	120	a 3	14	3	14	14	110													20	212
41	Irkorucu O	2007	INADVERTENT PARATHYROIDECTOMY AND TEMPORARY HYPOCALCEMIA: AN ADVERSE NATURAL OUTCOME OR A TRUE COMPLICATION DURING THYROIDECTOMY	single	April 2001 and June 2006		Zonguldak Karaelmas University Medical School, Zonguldak, Turkey	1	Turkey	4	1	2	RC	Benign Malignant	0	TT,NT,LB,ST	3	clinical symptoms or signs of hypocalcemia included facial paresthesia, positive Chvostek’s or Trousseau’s signs, muscular spasms, cardiac arrhytmias etc. were assessed	0	2	NS	0	NS	NS	10	263	0.03663	2	13													2		8				1	56
42	Gourgiotis	2006	Inadvertent parathyroidectomy during thyroid surgery: the incidence of a complication of thyroidectomy	single	January 1998 and June 2005		First Surgical Department,“Evangelismos”General Hospital, Athens, Greece	1	Greece	4	1	2	RC	Benign Malignant	0	TT,NT,LB	3	biochemical temporary postoperative hypocalcemia	1	0.9	NS	0	POD1-3	NS	68	247	0.215873	10	65									46	22		90							15	57
43	Abboud	2007	Careful Examination of Thyroid Specimen Intraoperatively to Reduce Incidence of Inadvertent Parathyroidectomy During Thyroid Surgery	single	January 1999 to June 2005		Hotel Dieu de France Hospital, Faculty of Medicine, Saint-Joseph University, Beirut, Lebanon	1	Lebanon	4	1	3	RC	Benign Malignant	0	TT,NT,LB	3	Biological hypocalcemia was defined as a serum calcium concentration of less than 8 mg/dL on at least 1 postoperative measurement (to convert serum calcium to millimoles per liter, multiply by 0.25)	1	1	Postoperative hypocalcemia requiring treatment and associated with a low parathyroid hormone level (reference range, 9-55 pg/mL; to convert parathyroid hormone to nanograms per liter, multiply by 0.1053) more than 1 year after surgery was classified as permanent	0.1	NS	NS	38	269	0.123779	9	54	c 3	13			13	90			33	5		43	9	15	14				9	41
45	Sakorafas	2005	Incidental Parathyroidectomy during Thyroid Surgery: An Underappreciated Complication of Thyroidectomy	single	January 2003 and January 2005		Department of Surgery, 251 Hellenic Air Force Hospital, Athens, Greece	1	Greece	4	0	3	RC	Benign Malignant	0	TT,NT,LB,ST	3	Biochemical hypocalcemia	1	0.9	require calcium supplementation therapy for more than 12 months	2	postoperative days 1, 2 and 7	NS	28	130	0.177215	4	40									24	4		32	6	10	12				6	30
47	Sasson	2001	Incidental Parathyroidectomy During Thyroid Surgery Does Not Cause Transient Symptomatic Hypocalcemia	single	1991 and 1999		Fox Chase Cancer Center, Philadelphia, Pa	1	USA	4	1	3	RC	Benign Malignant	0	TT,ST,LB	3	symptomatic hypocalcemia	0	2	circumoral numbness, requiring limited calcium supplementation without vitamin D for 1 year	2	NS	NS	21	120	0.148936	11	62	a 5	10			12	57			17	3	1	26	13		8	5			1	9
48
49
50
51
52
53
54
55
56
57
58
59
60
61
62
63
64
65
66
67
[truncated: 9 more columns]

## Sheet: 剔除后
No	Author	Year	Title	Location	Selection	Comparability	Outcome	Design	Diagnose	diag	Operation	extent,TT 1;bilateral 2;unilateral 3	hypocalcemia		calcemia bio 1；symp 2；medicine 3；other 4	permanent	follow	measure timing	Treatment	case			Malignancy		neck dissection		reoperation		TT or not			parathyroid number				No of parathyroids	Intrathyroid	Intracapsular	Extracapsular	Central compartment lymph node	located within or alongside thymus tissue		Biochemical transient hypocalcemia		symptomatic transient hypocalcemia		permanent hypoparathyroidism		total
0																				IP	non-IP		IP	non-IP	IP	non-IP	IP	non-IP	IP	non-IP		fragment	one	two	three								IP	non-IP			IP	non-IP	IP
2	Lin	2017	Incidental Parathyroidectomy During Thyroidectomy Increases the Risk of Postoperative Hypocalcemia	Taiwan	4	1	3	RC	Benign Malignant	0	Total thyroidectomy,Dunhill operation,Bilateral subtotal,Unilateral thyroidectomy	3	defined as a serum calcium concentration<8.0 mg/dL obtained on at least one postoperative measurement	1	1	Permanent hypoparathyroidism was defined as a postoperative serum parathyroid hormone concentration<14.0 pg/mL, with a persistent requirement for medication to maintain normocalcemia over 6 months	1	at least once in postoperatin period	NS	204	2982	0.0640301	80	540	c 40	73	28	255	89	567		14	170	17	3	227	5	38	166	18			63	341			17	57
3	Sitges-Serra	2016	Inadvertent parathyroidectomy during total thyroidectomy and central neck dissection for papillary thyroid carcinoma	Spain	4	2	3	PC	papillary thyroid carcinoma >10 mm	1	TT+CND	1	hypocalcemia defined as serum calcium <8 mg/dL (2 mmol/L) 24 hours after operation	1	1	subnormal serum iPTH concentration (<13 pg/mL) and/or the persistent need for calcium and vitamin D replacement therapy at the last follow-up visit and always after at least one year postoperatively	2	24 hours	NS	47	123	0.276471	all		all		none		all			14	28	5		52							30	56			7	4
4	Du	2017	Unintentional parathyroidectomy during total thyroidectomy surgery A single surgeon’s experience	China	4	2	2	RC	malignancy	1	TT+CND	1	Clinical hypocalcemia	0	2	3 months	0.5	POD1	NS	35	306	0.102639	all		all		none		all								16			6	16		10	123	10	123	0	1
5	Zhou	2016	Inadvertent Parathyroidectomy: Incidence, Risk Factors and Outcomes	USA	4	1	3	RC	Malignant pathology,Graves’ disease,Hashimoto’s thyroiditis	0	TT,CT	2	NS	0	0	required vitamin D and/or calcium for maintenance of eucalcemia for 6 months following thyroidectomy	1	POD1	NS	78	308	0.202073	37	43	c 25	15	4	21	56	185			66	11	1	91	12										4	3
6	Manatakis	2016	Incidental Parathyroidectomy during Total Thyroidectomy:Risk Factors and Consequences	Greece	4	2	3	RC	Multinodular goiter,Graves,Hashimoto,Follicular adenoma,Papillary thyroid cancer,Follicular carcinoma,Myeloid thyroid cancer,Anaplastic thyroid cancer	0	TT	1	total serum calcium concentration<8 mg/dL	1	1	Patients with permanent hypocalcemia were still on treatment more than 6 months after surgery	1	12 and 24 hours postoperatively	hypocalcemia	70	211	0.24911	23	63								5	48	14	3	70	31	28	11				20	28	4	8	0	0
7	Applewhite	2016	Incidence, Risk Factors, and Clinical Outcomes of Incidental Parathyroidectomy During Thyroid Surgery	USA	4	2	3	CC	Benign Malignant	0	TT	1	hypocalcemia if serum calcium\8.2 mg/dL	1	1	NS	0	NS	NS	283	271	0.51083	197	158	c 80	20			ALL														168	97	38	22
8	Ozemir	2016	Factors affecting postoperative hypocalcemia after thyroid surgery: Importance of incidental parathyroidectomy	Turkey	3	0	3	RC	Benign Malignant	0	Lobectomy,Bilateral total thyroidectomy,Secondary thyroidectomy,Central dissection	3	postoperative calcium levels of ≤8.5 mg/dL were considered hypocalcemic	1	1	hypocalcemic patients receiving calcium and vitamin D replacement therapy at 1 year into follow-up period	2	postoperative 24-hour serum calcium levels	NS	56	361	0.134293											46	10		66							38	167			3	3
10	Wang	2015	Association between Decreased Serum Parathyroid Hormone after Total Thyroidectomy and Persistent Hypoparathyroidism	China	3	0	3	RC	Benign Malignant	0	TT	1	transient hypocalcemia was defined as Ca2+ <2.00 mmol/L or if the patient had hypocalcemia-related symptoms during the first day after surgery	0	4	serum PTH levels were below the normal range or Ca2+<2.00 mmol/L for more than 12 months; or 2) calcium and/or vitamin D supplementation were necessary to treat hypocalcemia-related symptoms for more than 12 months	2	POD1	NS	123	315	0.280822																					70	157			7	5
11	Lee	2015	Vitamin D level is not a predictor of hypocalcemia after total thyroidectomy	Korea	3	0	3	RC	thyroid cancer	1	TT	1	Laboratory hypocalcemia was defined as total calcium concentration less than 8.0 mg/dL	1	1	NS	0	POD1	hypocalcemia	23	111	0.171642																					4	23	8	17
13	Rio	2014	Unintentional parathyroidectomy and postoperative hypocalcaemia.Conventional thyroidectomy versus miniinvasive thyroidectomy	Italy	3	0	2	RC	Follicular adenoma，Papillary carcinoma，Hurthle carcinoma，Goiter，Toxic goiter，Basedow	0	TT	1		0	0	requiring calcium and vitamin D supplementation 12 months	2			26	512	0.0483271																									0	0
15	Pergel	2014	A Safety-Based Comparison of Pure LigaSure Use and LigaSure-Tie Technique in Total Thyroidectomy	Turkey	3	1	3	RC	Benign Malignant	0	TT	1	blood calcium values of Ė8 mg/dl (2 mmol/l) were considered as hypocalcemic	0	1	biochemical hypocalcemia for 6 months	1	24, 48, and 72 hours		23	433	0.0504386																									0	0
16	Song	2014	Relationship between hypoparathyroidism and the number of parathyroid glands preserved during thyroidectomy	Korea	4	2	3	RC	PTC	1	TT	1	Hypoparathyroidism was defined as any drop in serum iPTH below the normal limit (normal range, 15 to 65 pg/mL), regardless of hypocalcemic symptoms.	0	4	lack of recovery of the iPTH to the normal range within six months	1	24 hours after skin closure	hypocalcemia for more than 2 measurements commenced an oral calcium substitution with calcium carbonate (2000–3000 mg daily)	90	364	0.198238			c 86	246							80	10 two or more		100							60	194			7	13
17	Prazenica	2014	Incidental Parathyroidectomy during Thyroid Surgery Using Capsular Dissection Technique	Czech Republic	4	1	3	RC	Multinodular goiter,Graves’ disease,Hashimoto thyroiditis,Follicular adenoma,Thyroid cancer	0	TT,CT,LB	3	total calcium level less than 2.00mmol/l (normal range 2.05-2.75 mmol/L) or ionized calcium less than 1.00 mmol/l (normal range 1.00-1.3 mmol/L) obtained on at least 1 postoperative measurement, with or without clinical symptoms	1	1	Hypocalcemia was considered as permanent when requiring oral calcium or vitamin D (1.25-dihydroxycholecalciferol) substitution regardless PTH level more than 1 year after operation	2	at 2hours, 24 hours, 3 days, and 5 days after the operation	hypocalcemia for more than 2 measurements commenced oral calcium substitution with Calcium carbonate (1500 to 3000 mg daily)	58	1010	0.0543071	7	96	c 7	64			52	704													21	170			1	15
19	Nair	2013	Hypocalcaemia following total thyroidectomy: An analysis of 806 patients	India	3	1	3	RC	Benign Malignant	0	TT	1	serum corrected calcium level below 8 mg/dl	1	1	Permanent hypocalcaemia is defined as persistent hypocalcaemia after 6 months of thyroidectomy	1	POD1	hypocalcemia	23	783	0.028536																					12	178			2	11
20	Paek	2013	Risk Factors of Hypoparathyroidism Following Total Thyroidectomy for Thyroid Cancer	Korea	3	1	3	RC	thyroid cancer	1	TT	1	hypoparathyroidism was defined as any hypocalcemic symptom with decreased serum calcium level (less than 8.0 mg/dL) or ionized calcium (less than 1.00 mmol/L) level with an elevated phosphorus level (more than 5.0 mg/dL).	0	4	Permanent hypoparathyroidism was defined as that requiring medication more than 12 months after surgery	2	POD2	Calcium and vitamin D were administered according to the laboratory findings and hypocalcemic symptom	154	377	0.290019																					52	83			10	9
21	Kalyoncu	2013	Analysis of the factors that have an effect on hypocalcemia following thyroidectomy	Turkey	3	0	3	RC	Benign Malignant	0	total, near-total or bilateral subtotal thyroidectomy	2	Postoperative calcium values less than 8 mg/dL were accepted as “biochemical hypocalcemia”,	1	1	requiring replacement therapy longer than six months and/or serum PTH levels below 15 pg/mL were evaluated as “permanent hypocalcemia”	1	in the 24 and 48 hours of surgery	patients with symptoms and/or serum calcium levels below 8 mg/dL	20	170	0.105263											16	4		24							8	29			0	9
22	Sheahan	2013	Is Systematic Identification of All Four Parathyroid Glands Necessary During Total Thyroidectomy?: A Prospective Study	Ireland	3	1	3	PC	benign or malignant thyroid disease	0	TT	1	Biochemical hypocalcemia was considered to be present in any patient with a single postoperative calcium level<2 mmol/L.	1	1	Permanent hypoparathyroidism was considered to be present in any patient who was still taking either calcium or vitamin D supplementation more than 6 months after the surgery, even in the setting of normal blood calcium and/or parathyroid hormone levels	1	first postoperative day (6 AMand 4PM) and again on the second postoperative day	hypocalcemia	12	114	0.0952381																					5	23	3	10	1	2
23	Qasaimeh	2011	Incidental extirpation of the parathyroid glands at thyroid surgery: risk factors and post-operative hypocalcemia	Jordan	4	1	3	RC	multi-nodular goiter, Hashimoto’s thyroiditis, papillary carcinoma, follicular adenoma, hyperplastic goiter and others	0	TT,ST,LB	3	defined as serum calcium level \2.0 mmol/L on at least two consecutive measurements and in patients who became symptomatic for hypocalcemia and required supplementation therapy of calcium and vitamin D	0	4	persisted after 6 months and the patient was maintained on supplementation therapy of calcium and vitamin D	1	POD1-3	NS	20	213	0.0858369	6	16					8	97			17	3		23	5	5	13				7	25			0	6
24	Khairy	2011	Incidental parathyroidectomy during thyroid resection: incidence, risk factors, and outcome	Saudi Arabia	4	1	3	RC	Benign Malignant	0	TT,CT,ST,LB	3	biochemical hypocalcemia	1	0.9	biochemical hypocalcemia for 6 months	1	POD1,2,4	NS	47	240	0.163763	19	104	c 2	15			30	61			41	5	1	54	24		29				18	48			2	4
25	Ondik	2009	UNINTENTIONAL PARATHYROIDECTOMY AND HYPOPARATHYROIDISM IN SECONDARY CENTRAL COMPARTMENT SURGERY FOR THYROID CANCER	USA	4	1	3	RC	thyroid cancer	1	secondary central compartment surgery for thyroid cancer	2	clinical hypocalcemia (defined as requiring calcium therapy)	0	0	Permanent hypoparathyroidism was defined as symptomatic hypoparathyroidism requiring the use of long-term medication (eg, calcium supplementation, calcitriol) and lasting more than 6 months	1	NS	NS	13	29	0.309524			l 5	21						2	11			13							1	4			1	3
26	Turanli	2009	permanent hypocalcemia in patients operated for thyroid carcinoma	Turkey	3	0	3	RC	thyroid cancer	1	TT,ND	1	Hypocalcemia was considered whenever there was a need for exogenous calcium replacement to maintain normal levels in serum (8–10.4 mg/dl) or for eliminating the clinical signs and symptoms of the hypocalcemia	0	4	considered permanent when calcium and vitamin D replacement was needed for more than 6 months to eliminate the signs and symptoms of hypocalcemia	1	NS	NS	25	392	0.059952	all				14	92					19	6		31											7	25
28	Spiltotis	2010	Risk Factors and Consequences of Incidental Parathyroidectomy during Thyroidectomy	Greece	4	1	2	RC	Benign Malignant	0	TT,ST	2	Hypocalcaemia was defined as a corrected serum calcium level < 8 mg/dL	1	1	who needed calcium replacement therapy for 3 months or more, were considered to have permanent hypoparathyroidism	0.5	NS	All the patients began receiving calcium supplements on the day after surgery,regardless of serum calcium levels	32	283	0.101587	14	21					18	83							9		23	5			8	10			2	1
29	Youssef	2010	Assessment of risk factors of incidental parathyroidectomy during thyroid surgery: A prospective study	Egypt	4	1	3	RC	Benign Malignant	0	unilateral or bilateral thyroidectomy	3	Hypocalcaemia was defined as a serum calcium concentration less than 8 mg/dl after operation	1	1	NS	0	24h	NS	26	181	0.125604	9	26					16	108													2	16	2	6
31	Sorgato	2009	Can we Avoid Inadvertent Parathyroidectomy during Thyroid Surgery?	Italy	4	1	3	RC	Benign Malignant	0	TT,CT,ST,LB	3	NS	0	0	requiring calcium-vitamin D replacement therapy more than one year after the operation	2			70	812	0.0793651	37	203	a 28	141			64	610							11		59				40	324			7	32
32	Rajinikanth	2009	Surgical Audit of Inadvertent Parathyroidectomy During Total Thyroidectomy: Incidence, Risk Factors, and Outcome	India	4	0	3	RC	Benign Malignant	0	TT	1	Hypocalcemia was defined as a corrected serum calcium level < 8 mg/dL	1	1	Permanent hypocalcemia was identified in patients requiring calcium and vitamin D supplements to maintain normal calcium levels more than 6 months after surgery	1	days 2, 3, and 4 after surgery	All patients routinely began receiving calcium supplements on the day after surgery, regardless of the serum calcium levels	47	317	0.129121	30	120	c 13	41							44	3		50	21		24	2 unknown			19	83			4	9
34	Erbil	2009	Risk factors of incidental parathyroidectomy after thyroidectomy for benign thyroid disorders	Turkey	4	1	3	RC	benign thyroid disorders	2	TT,NT	2	Hypocalcemia was defined as a serum calcium concentration of <8 mg/dl	1	1	NS	0	24 h postoperatively	hypocalcemia	48	392	0.109091							14	97													9	54
35	Emre	2008	Complications of Total Thyroidectomy Performed by Surgical Residents Versus Specialist Surgeons	Turkey	3	0	3	RC	Benign Malignant	0	TT	1	Hypocalcemia was defined as a serum calcium level lower than 8 mg/dl with symptoms of hypocalcemia postoperatively	0	1	Patients requiring vitamin D, calcium supplementation, or both, to maintain normal serum calcium levels 6 months after surgery were deemed to be affected by permanent hypoparathyroidism	1	NS	NS	5	139	0.0347222																									0	0
36	Manouras	2008	UNINTENTIONAL PARATHYROIDECTOMY DURING TOTAL THYROIDECTOMY	Greece	4	2	3	RC	Multinodular goiter,Diffuse goiter,Hashimoto’s thyroiditis,Grave’s disease,Papillary cancer,Follicular cancer,Follicular adenoma	0	TT	1	8.5–10.5 mg/dL	1	1	NS	0	12 and 24 hours postoperatively	NS	100	408	0.19685	16	66																			3	13			0	0
37	Page	2006	Parathyroid risk in total thyroidectomy for bilateral,benign, multinodular goitre: report of 351 surgical cases	France	3	1	3	RC	benign, multinodular goitre	0	TT	1	Hypocalcaemia was defined as a serum calcium concentration of less than 2 mmol/l	1	1	permanent hypoparathyroidism (hypocalcaemia persisting two years after surgery)	3	POD1-3	symptomatic hypocalcaemia and a serum calcium concentration of above 1.85 mmol/l had been treated with an oral calcium supplement	22	329	0.0626781															5		17				7	116			0	6
38	Cavicchi	2007	Transient hypoparathyroidism following thyroidectomy: A prospective study and multivariate analysis of 604 consecutive patients	Italy	3	0	3	PC	Benign Malignant	0	unilateral or bilateral thyroidectomy	3	Hypoparathyroidism was considered when calcium or vitamin D therapy was required to treat clinical symptoms of hypocalcemia (paraesthesia of the extremities, muscle cramping, perioral numbness or tingling) in the postoperative period, regardless of serum calcium levels	0	4	NS	0	NS	NS	60	534	0.10101																					23	112
39	Sippel	2007	RISKS AND CONSEQUENCES OF INCIDENTAL PARATHYROIDECTOMY DURING THYROID RESECTION	USA	4	0	3	RC	Benign Malignant	0	TT,CT,ST,LB	3	Biochemical hypocalcaemia<8.5	1	1	NS	0	NS	NS	33	480	0.0643275	17	120	a 3	14	3	14	14	110													20	212	4	19
41	Irkorucu O	2007	INADVERTENT PARATHYROIDECTOMY AND TEMPORARY HYPOCALCEMIA: AN ADVERSE NATURAL OUTCOME OR A TRUE COMPLICATION DURING THYROIDECTOMY	Turkey	4	1	2	RC	Benign Malignant	0	TT,NT,LB,ST	3	clinical symptoms or signs of hypocalcemia included facial paresthesia, positive Chvostek’s or Trousseau’s signs, muscular spasms, cardiac arrhytmias etc. were assessed	0	2	NS	0	NS	NS	10	263	0.03663	2	13													2		8				1	56	1	56	0	0
42	Gourgiotis	2006	Inadvertent parathyroidectomy during thyroid surgery: the incidence of a complication of thyroidectomy	Greece	4	1	2	RC	Benign Malignant	0	TT,NT,LB	3	biochemical temporary postoperative hypocalcemia	1	0.9	NS	0	POD1-3	NS	68	247	0.215873	10	65									46	22		90							15	57			0	0
43	Abboud	2007	Careful Examination of Thyroid Specimen Intraoperatively to Reduce Incidence of Inadvertent Parathyroidectomy During Thyroid Surgery	Lebanon	4	1	3	RC	Benign Malignant	0	TT,NT,LB	3	Biological hypocalcemia was defined as a serum calcium concentration of less than 8 mg/dL on at least 1 postoperative measurement (to convert serum calcium to millimoles per liter, multiply by 0.25)	1	1	Postoperative hypocalcemia requiring treatment and associated with a low parathyroid hormone level (reference range, 9-55 pg/mL; to convert parathyroid hormone to nanograms per liter, multiply by 0.1053) more than 1 year after surgery was classified as permanent	0.1	NS	NS	38	269	0.123779	9	54	c 3	13			13	90			33	5		43	9	15	14				9	41	4	13
45	Sakorafas	2005	Incidental Parathyroidectomy during Thyroid Surgery: An Underappreciated Complication of Thyroidectomy	Greece	4	0	3	RC	Benign Malignant	0	TT,NT,LB,ST	3	Biochemical hypocalcemia	1	0.9	require calcium supplementation therapy for more than 12 months	2	postoperative days 1, 2 and 7	NS	28	130	0.177215	4	40									24	4		32	6	10	12				6	30	2	8	0	1
47	Sasson	2001	Incidental Parathyroidectomy During Thyroid Surgery Does Not Cause Transient Symptomatic Hypocalcemia	USA	4	1	3	RC	Benign Malignant	0	TT,ST,LB	3	symptomatic hypocalcemia	0	2	circumoral numbness, requiring limited calcium supplementation without vitamin D for 1 year	2	NS	NS	21	120	0.148936	11	62	a 5	10			12	57			17	3	1	26	13		8	5			1	8	1	8	0	1
48
49
50
51
52
53
54
55
56
57
58
59
60
61
62
63
64
65
66
67
[truncated: 1 more columns]

## Sheet: 剔除第二波
No	Author	Year	Title	Location	Design	Diagnose	diag	Operation	extent,TT 1;bilateral 2;unilateral 3	hypocalcemia	calcemia	permanent	follow	measure timing	Treatment	case			Malignancy		neck dissection		reoperation		TT or not			parathyroid number				No of parathyroids	Intrathyroid	Intracapsular	Extracapsular	Central compartment lymph node	located within or alongside thymus tissue		transient hypocalcemia		permanent hypoparathyroidism		total		eliminated		remarks
0																IP	non-IP		IP	non-IP	IP	non-IP	IP	non-IP	IP	non-IP		fragment	one	two	three								IP	non-IP	IP	non-IP	IP	non-IP
1	Chew	2017	Incidental parathyroidectomy during total thyroidectomy is not a direct cause of post-operative hypocalcaemia	Australia	RC	Benign Malignant	0	TT	1	corrected serum calcium of<2.10 mmol/L	1	NS	0	POD1,2	hypocalcaemic (clinically or biochemically) in the post-operative period received therapeutic calcium supplementation as directed by the treating consultant	84	385	0.179104	62	28	c 19	15																			0	0			0		术后期间钙水平相仿 无短暂发生率；术中发现移植
2	Lin	2017	Incidental Parathyroidectomy During Thyroidectomy Increases the Risk of Postoperative Hypocalcemia	Taiwan	RC	Benign Malignant	0	Total thyroidectomy,Dunhill operation,Bilateral subtotal,Unilateral thyroidectomy	3	defined as a serum calcium concentration<8.0 mg/dL obtained on at least one postoperative measurement	1	Permanent hypoparathyroidism was defined as a postoperative serum parathyroid hormone concentration<14.0 pg/mL, with a persistent requirement for medication to maintain normocalcemia over 6 months	1	at least once in postoperatin period	NS	204	2982	0.0640301	80	540	c 40	73	28	255	89	567		14	170	17	3	227	5	38	166	18			52	206	17	57			0
3	Sitges-Serra	2016	Inadvertent parathyroidectomy during total thyroidectomy and central neck dissection for papillary thyroid carcinoma	Spain	PC	papillary thyroid carcinoma >10 mm	1	TT+CND	1	hypocalcemia defined as serum calcium <8 mg/dL (2 mmol/L) 24 hours after operation	1	subnormal serum iPTH concentration (<13 pg/mL) and/or the persistent need for calcium and vitamin D replacement therapy at the last follow-up visit and always after at least one year postoperatively	2	24 hours	NS	47	123	0.276471	all		all		none		all			14	28	5		52							30	56	7	4			0		肿瘤侵犯范围
4	Du	2017	Unintentional parathyroidectomy during total thyroidectomy surgery A single surgeon’s experience	China	RC	malignancy	1	TT+CND	1	Clinical hypocalcemia	0.5	3 months	0.5	POD1	NS	35	306	0.102639	all		all		none		all								16			6	16		10	123	0	1			0		有低钙及低PTH两个 记录为低PTH
5	Zhou	2016	Inadvertent Parathyroidectomy: Incidence, Risk Factors and Outcomes	USA	RC	Malignant pathology,Graves’ disease,Hashimoto’s thyroiditis	0	TT,CT	2	NS	0	required vitamin D and/or calcium for maintenance of eucalcemia for 6 months following thyroidectomy	1	POD1	NS	78	308	0.202073	37	43	c 25	15	4	21	56	185			66	11	1	91	12								4	3			0
6	Manatakis	2016	Incidental Parathyroidectomy during Total Thyroidectomy:Risk Factors and Consequences	Greece	RC	Multinodular goiter,Graves,Hashimoto,Follicular adenoma,Papillary thyroid cancer,Follicular carcinoma,Myeloid thyroid cancer,Anaplastic thyroid cancer	0	TT	1	total serum calcium concentration<8 mg/dL	1	Patients with permanent hypocalcemia were still on treatment more than 6 months after surgery	1	12 and 24 hours postoperatively	hypocalcemia	70	211	0.24911	23	63								5	48	14	3	70	31	28	11				20	28	0	0			0		症状低钙
7	Applewhite	2016	Incidence, Risk Factors, and Clinical Outcomes of Incidental Parathyroidectomy During Thyroid Surgery	USA	CC	Benign Malignant	0	TT	1	hypocalcemia if serum calcium\8.2 mg/dL	1	NS	0	NS	NS	283	271	0.51083	197	158	c 80	20			ALL														168	97					0		POD0
8	Ozemir	2016	Factors affecting postoperative hypocalcemia after thyroid surgery: Importance of incidental parathyroidectomy	Turkey	RC	Benign Malignant	0	Lobectomy,Bilateral total thyroidectomy,Secondary thyroidectomy,Central dissection	3	postoperative calcium levels of ≤8.5 mg/dL were considered hypocalcemic	1	hypocalcemic patients receiving calcium and vitamin D replacement therapy at 1 year into follow-up period	2	postoperative 24-hour serum calcium levels	NS	56	361	0.134293											46	10		66							38	167	3	3			0		严重及轻度
9	Hone	2016	Analysis of the incidence and factors predictive of inadvertent parathyroidectomy during thyroid surgery	UK	RC	Benign Malignant	0	Hemithyroidectomy,Total thyroidectomy	3		0		0			56	290	0.16185	22	72	a 19	29			18	59													2	10					1	短暂永久均无定义	中央及侧清数据也有，有点乱
10	Wang	2015	Association between Decreased Serum Parathyroid Hormone after Total Thyroidectomy and Persistent Hypoparathyroidism	China	RC	Benign Malignant	0	TT	1	transient hypocalcemia was defined as Ca2+ <2.00 mmol/L or if the patient had hypocalcemia-related symptoms during the first day after surgery	1	serum PTH levels were below the normal range or Ca2+<2.00 mmol/L for more than 12 months; or 2) calcium and/or vitamin D supplementation were necessary to treat hypocalcemia-related symptoms for more than 12 months	2	POD1	NS	123	315	0.280822																					70	157	7	5			0		医源性切除
11	Lee	2015	Vitamin D level is not a predictor of hypocalcemia after total thyroidectomy	Korea	RC	thyroid cancer	1	TT	1	Laboratory hypocalcemia was defined as total calcium concentration less than 8.0 mg/dL, and symptomatic hypocalcemia was defined as subjective or objective symptoms such as tingling, numbness, or carpopedal spasm with laboratory hypocalcemia	1	NS	0	POD1	hypocalcemia	23	111	0.171642																					4	23					0		有症状性低钙
12	Prazenica	2014	Dissection and identification of parathyroid glands during thyroidectomy: Association with hypocalcemia	Czech Republic	RC	Benign Malignant	0	TT	1	Hypocalcemia was defined as a total calcium level<2.00 mmol/L (normal range, 2.05–2.75 mmol/L), or ionized calcium<1.00 mmol/L (normal range, 1.00–1.3 mmol/L), obtained on at least 1 postoperative measurement, regardless of clinical symptoms.	1	when requiring oral calcium or vitamin D (1.25-dihydroxycholecalciferol) substitution regardless of PTH level more than 1 year after operation	2	2 hours, 24 hours, 3 days, and 5 days after the operation	hypocalcemia for more than 2 measurements commenced an oral calcium substitution with calcium carbonate (2000–3000 mg daily)	52	736	0.0659898											45	7		59	12	14	33				22	182					1	重复	明确的旁腺数影响旁腺功能
13	Rio	2014	Unintentional parathyroidectomy and postoperative hypocalcaemia.Conventional thyroidectomy versus miniinvasive thyroidectomy	Italy	RC	Follicular adenoma，Papillary carcinoma，Hurthle carcinoma，Goiter，Toxic goiter，Basedow	0	TT	1		0		0			26	512	0.0483271																							0	0			1	短暂永久均无定义	腔镜辅助有利于减少误切
14	Ozogul	2014	Incidental parathyroidectomy during thyroid surgery: risk factors, incidence, and outcomes	Turkey	RC	Benign Malignant	0	TT,LB	3	blood calcium (Ca) levels of lower than 8.0 mg/dL and clinical symptoms of hypocalcemia were recorded as postoperative hypocalcemia cases	1		0			19	782	0.0237203	17	133					19	692			18	1		20	1	7	11						0	0			0		短暂无数据
15	Pergel	2014	A Safety-Based Comparison of Pure LigaSure Use and LigaSure-Tie Technique in Total Thyroidectomy	Turkey	RC	Benign Malignant	0	TT	1	blood calcium values of Ė8 mg/dl (2 mmol/l) were considered as hypocalcemic	1	6 months	1	24, 48, and 72 hours		23	433	0.0504386																							0	0			0		主题为结扎技术
16	Song	2014	Relationship between hypoparathyroidism and the number of parathyroid glands preserved during thyroidectomy	Korea	RC	PTC	1	TT	1	Hypoparathyroidism was defined as any drop in serum iPTH below the normal limit (normal range, 15 to 65 pg/mL), regardless of hypocalcemic symptoms.	2	lack of recovery of the iPTH to the normal range within six months	1	24 hours after skin closure	hypocalcemia for more than 2 measurements commenced an oral calcium substitution with calcium carbonate (2000–3000 mg daily)	90	364	0.198238			c 86	246							80	10 two or more		100							60	194	7	13			0		只要1个旁腺即可预防永久,侧清数据
17	Prazenica	2014	Incidental Parathyroidectomy during Thyroid Surgery Using Capsular Dissection Technique	Czech Republic	RC	Multinodular goiter,Graves’ disease,Hashimoto thyroiditis,Follicular adenoma,Thyroid cancer	0	TT,CT,LB	3	total calcium level less than 2.00mmol/l (normal range 2.05-2.75 mmol/L) or ionized calcium less than 1.00 mmol/l (normal range 1.00-1.3 mmol/L) obtained on at least 1 postoperative measurement, with or without clinical symptoms	1	Hypocalcemia was considered as permanent when requiring oral calcium or vitamin D (1.25-dihydroxycholecalciferol) substitution regardless PTH level more than 1 year after operation	2	at 2hours, 24 hours, 3 days, and 5 days after the operation	hypocalcemia for more than 2 measurements commenced oral calcium substitution with Calcium carbonate (1500 to 3000 mg daily)	58	1010	0.0543071	7	96	c 7	64			52	704													21	170	1	15			0		前面一个重复 前面那个只要TT
18	Griffin	2014	Vitamin D and Risk of Postoperative Hypocalcemia After Total Thyroidectomy	Ireland	RC	Benign Malignant	0	TT,CT	2	hypocalcemia was defined as the occurrence of any single corrected calcium level less than 8.0 ng/mL (to convert to millimoles per liter, multiply by 0.25) in the postoperative period	1	Persistent hypoparathyroidism was considered to be present in any patient taking any form of regular calcium and/or vitamin D supplementation at 6 months postoperatively	1	POD1,POD2	symptomatic patients or any patient with persistent biochemical hypocalcemiafor2or3days	20	101	0.165289																					7	22					1	重复	永久无数据
19	Nair	2013	Hypocalcaemia following total thyroidectomy: An analysis of 806 patients	India	RC	Benign Malignant	0	TT	1	serum corrected calcium level below 8 mg/dl	1	Permanent hypocalcaemia is defined as persistent hypocalcaemia after 6 months of thyroidectomy	1	POD1	hypocalcemia	23	783	0.028536																					12	178	2	11			0		-
20	Paek	2013	Risk Factors of Hypoparathyroidism Following Total Thyroidectomy for Thyroid Cancer	Korea	RC	thyroid cancer	1	TT	1	hypoparathyroidism was defined as any hypocalcemic symptom with decreased serum calcium level (less than 8.0 mg/dL) or ionized calcium (less than 1.00 mmol/L) level with an elevated phosphorus level (more than 5.0 mg/dL).	1	Permanent hypoparathyroidism was defined as that requiring medication more than 12 months after surgery	2	POD2	Calcium and vitamin D were administered according to the laboratory findings and hypocalcemic symptom	154	377	0.290019																					52	83	10	9			0		-
21	Kalyoncu	2013	Analysis of the factors that have an effect on hypocalcemia following thyroidectomy	Turkey	RC	Benign Malignant	0	total, near-total or bilateral subtotal thyroidectomy	2	Postoperative calcium values less than 8 mg/dL were accepted as “biochemical hypocalcemia”,	1	requiring replacement therapy longer than six months and/or serum PTH levels below 15 pg/mL were evaluated as “permanent hypocalcemia”	1	in the 24 and 48 hours of surgery	patients with symptoms and/or serum calcium levels below 8 mg/dL	20	170	0.105263											16	4		24							8	29	0	9			0		-
22	Sheahan	2013	Is Systematic Identification of All Four Parathyroid Glands Necessary During Total Thyroidectomy?: A Prospective Study	Ireland	PC	benign or malignant thyroid disease	0	TT	1	Biochemical hypocalcemia was considered to be present in any patient with a single postoperative calcium level<2 mmol/L.	1	Permanent hypoparathyroidism was considered to be present in any patient who was still taking either calcium or vitamin D supplementation more than 6 months after the surgery, even in the setting of normal blood calcium and/or parathyroid hormone levels	1	first postoperative day (6 AMand 4PM) and again on the second postoperative day	hypocalcemia	18	108	0.142857																					3	10	1	2			0		Griffin 2014 重复
23	Qasaimeh	2011	Incidental extirpation of the parathyroid glands at thyroid surgery: risk factors and post-operative hypocalcemia	Jordan	RC	multi-nodular goiter, Hashimoto’s thyroiditis, papillary carcinoma, follicular adenoma, hyperplastic goiter and others	0	TT,ST,LB	3	defined as serum calcium level \2.0 mmol/L on at least two consecutive measurements and in patients who became symptomatic for hypocalcemia and required supplementation therapy of calcium and vitamin D	1	persisted after 6 months and the patient was maintained on supplementation therapy of calcium and vitamin D	1	POD1-3	NS	20	213	0.0858369	6	16					8	97			17	3		23	5	5	13				7	25	0	6			0		-
24	Khairy	2011	Incidental parathyroidectomy during thyroid resection: incidence, risk factors, and outcome	Saudi Arabia	RC	Benign Malignant	0	TT,CT,ST,LB	3	NS	0	6 months	1	POD1,2,4	NS	47	240	0.163763	19	104	c 2	15			30	61			41	5	1	54	24		29				18	48	2	4			0		有侧清数据
25	Ondik	2009	UNINTENTIONAL PARATHYROIDECTOMY AND HYPOPARATHYROIDISM IN SECONDARY CENTRAL COMPARTMENT SURGERY FOR THYROID CANCER	USA	RC	thyroid cancer	1	secondary central compartment surgery for thyroid cancer	2	NS	0	Permanent hypoparathyroidism was defined as symptomatic hypoparathyroidism requiring the use of long-term medication (eg, calcium supplementation, calcitriol) and lasting more than 6 months	1	NS	NS	13	29	0.309524			l 5	21						2	11			13							1	4	1	3			0		reoperation
26	Turanli	2009	permanent hypocalcemia in patients operated for thyroid carcinoma	Turkey	RC	thyroid cancer	1	TT,ND	1	Hypocalcemia was considered whenever there was a need for exogenous calcium replacement to maintain normal levels in serum (8–10.4 mg/dl) or for eliminating the clinical signs and symptoms of the hypocalcemia	1	considered permanent when calcium and vitamin D replacement was needed for more than 6 months to eliminate the signs and symptoms of hypocalcemia	1	NS	NS	25	392	0.059952	all				14	92	3	222			19	6		31									7	25			0		有再手术及TT分组
27	Sitges-Serra	2010	Outcome of protracted hypoparathyroidism after total thyroidectomy	Spain	RC	Multinodular goitre,Carcinoma	0	TT	1	Postoperative hypocalcaemia was defined as a serum calcium level below 8 mg/dl (2 mmol/l) 24 h after total thyroidectomy	1	Permanent HPP as a subnormal (below 13 pg/ml) or undetectable (less than 4 pg/ml) PTH concentration and requirement for calcium with or without calcitriol for more than 1 year after total thyroidectomy	2	24 h after surgery	NS	71	339	0.173171	21	74																			47	157	4	10			1	重复	和Sitges-Serra 2016部分重叠
28	Spiltotis	2010	Risk Factors and Consequences of Incidental Parathyroidectomy during Thyroidectomy	Greece	RC	Benign Malignant	0	TT,ST	2	Hypocalcaemia was defined as a corrected serum calcium level < 8 mg/dL	1	who needed calcium replacement therapy for 3 months or more, were considered to have permanent hypoparathyroidism	0.5	NS	All the patients began receiving calcium supplements on the day after surgery,regardless of serum calcium levels	32	283	0.101587	14	21					18	83							9		23	5			8	10	2	1			0		-
29	Youssef	2010	Assessment of risk factors of incidental parathyroidectomy during thyroid surgery: A prospective study	Egypt	RC	Benign Malignant	0	unilateral or bilateral thyroidectomy	3	Hypocalcaemia was defined as a serum calcium concentration less than 8 mg/dl after operation	1	NS	0	24h	NS	26	181	0.125604	9	26					16	108													2	16					0		有症状性数据，记录为检验数据
30	Hsiao	2009	Alternative Surgery for Low Grade Thyroid Malignancies	Taiwan	RC	malignancy	1	TT	1		0		0			6	27	0.181818											3	3		9									2	0			1	短暂永久均无定义	小样本
31	Sorgato	2009	Can we Avoid Inadvertent Parathyroidectomy during Thyroid Surgery?	Italy	RC	Benign Malignant	0	TT,CT,ST,LB	3	NS	0	requiring calcium-vitamin D replacement therapy more than one year after the operation	2			70	812	0.0793651	37	203	a 28	141			64	610							11		59				40	324	7	32			0		-
32	Rajinikanth	2009	Surgical Audit of Inadvertent Parathyroidectomy During Total Thyroidectomy: Incidence, Risk Factors, and Outcome	India	RC	Benign Malignant	0	TT	1	Hypocalcemia was defined as a corrected serum calcium level < 8 mg/dL	1	Permanent hypocalcemia was identified in patients requiring calcium and vitamin D supplements to maintain normal calcium levels more than 6 months after surgery	1	days 2, 3, and 4 after surgery	All patients routinely began receiving calcium supplements on the day after surgery, regardless of the serum calcium levels	47	317	0.129121	30	120	c 13	41							44	3		50	21		24	2 unknown			19	83	4	9			0		侧清数据
33	Erbil	2009	The impact of age, vitamin D3 level, and incidental parathyroidectomy on postoperative hypocalcemia after total or near total thyroidectomy	Turkey	RC	nontoxic multinodular goiter	2	TT,NT	2	serum calcium levels 8 mg/dL	1	NS	0	measured 24 hours postoperatively	hypocalcemia	16	184	0.08							14	35			13	3		19	10		9				5	11					1	重复	包括在下面这个研究
34	Erbil	2009	Risk factors of incidental parathyroidectomy after thyroidectomy for benign thyroid disorders	Turkey	RC	benign thyroid disorders	2	TT,NT	2	Hypocalcemia was defined as a serum calcium concentration of <8 mg/dl	1	NS	0	24 h postoperatively	hypocalcemia	48	392	0.109091							14	97													9	54					0		有的乱
35	Emre	2008	Complications of Total Thyroidectomy Performed by Surgical Residents Versus Specialist Surgeons	Turkey	RC	Benign Malignant	0	TT	1	Hypocalcemia was defined as a serum calcium level lower than 8 mg/dl with symptoms of hypocalcemia postoperatively	1	Patients requiring vitamin D, calcium supplementation, or both, to maintain normal serum calcium levels 6 months after surgery were deemed to be affected by permanent hypoparathyroidism	1	NS	NS	5	139	0.0347222																							0	0			0		新手与高年资对比
36	Manouras	2008	UNINTENTIONAL PARATHYROIDECTOMY DURING TOTAL THYROIDECTOMY	Greece	RC	Multinodular goiter,Diffuse goiter,Hashimoto’s thyroiditis,Grave’s disease,Papillary cancer,Follicular cancer,Follicular adenoma	0	TT	1	8.5–10.5 mg/dL	1	NS	0	12 and 24 hours postoperatively	NS	100	408	0.19685	16	66																			3	13	0	0			0		手术经验不影响无意发生率
37	Page	2006	Parathyroid risk in total thyroidectomy for bilateral,benign, multinodular goitre: report of 351 surgical cases	France	RC	benign, multinodular goitre	0	TT	1	Hypocalcaemia was defined as a serum calcium concentration of less than 2 mmol/l	1	permanent hypoparathyroidism (hypocalcaemia persisting two years after surgery)	3	POD1-3	symptomatic hypocalcaemia and a serum calcium concentration of above 1.85 mmol/l had been treated with an oral calcium supplement	22	329	0.0626781															5		17				7	116	0	6			0		-
38	Cavicchi	2007	Transient hypoparathyroidism following thyroidectomy: A prospective study and multivariate analysis of 604 consecutive patients	Italy	PC	Benign Malignant	0	unilateral or bilateral thyroidectomy	3	Hypoparathyroidism was considered when calcium or vitamin D therapy was required to treat clinical symptoms of hypocalcemia (paraesthesia of the extremities, muscle cramping, perioral numbness or tingling) in the postoperative period, regardless of serum calcium levels	3	NS	0	NS	NS	60	534	0.10101																					23	112					0		-
39	Sippel	2007	RISKS AND CONSEQUENCES OF INCIDENTAL PARATHYROIDECTOMY DURING THYROID RESECTION	USA	RC	Benign Malignant	0	TT,CT,ST,LB	3	Biochemical hypocalcaemia<8.5	1	NS	0	NS	NS	33	480	0.0643275	17	120	a 3	14	3	14	14	110													20	212					1	短暂永久均无定义	不同低钙水平数据（8.5记录，7.5,7）；症状性数据
40	Roh	2007	Total Thyroidectomy Plus Neck Dissection in Differentiated Papillary Thyroid Carcinoma Patients	Korea	RC	PTC	1	TT+ND	1	NS	0	calcium supplements one year after surgery	2	NS	NS	11	82	0.11828																					4	21					0		仅淋巴结清扫组有数据
41	Irkorucu O	2007	INADVERTENT PARATHYROIDECTOMY AND TEMPORARY HYPOCALCEMIA: AN ADVERSE NATURAL OUTCOME OR A TRUE COMPLICATION DURING THYROIDECTOMY	Turkey	RC	Benign Malignant	0	TT,NT,LB,ST	3	clinically symptomatic hypocalcemia	1.5	NS	0	NS	NS	10	263	0.03663	2	13													2		8				1	56	0	0			0		仅症状性低钙
42	Gourgiotis	2006	Inadvertent parathyroidectomy during thyroid surgery: the incidence of a complication of thyroidectomy	Greece	RC	Benign Malignant	0	TT,NT,LB	3	biochemical temporary postoperative hypocalcemia	0.5	NS	0	POD1-3	NS	68	247	0.215873	10	65									46	22		90							15	57	0	0			0		仅TT合并NT数据
43	Abboud	2007	Careful Examination of Thyroid Specimen Intraoperatively to Reduce Incidence of Inadvertent Parathyroidectomy During Thyroid Surgery	Lebanon	RC	Benign Malignant	0	TT,NT,LB	3	Biological hypocalcemia was defined as a serum calcium concentration of less than 8 mg/dL on at least 1 postoperative measurement (to convert serum calcium to millimoles per liter, multiply by 0.25)	1	Postoperative hypocalcemia requiring treatment and associated with a low parathyroid hormone level (reference range, 9-55 pg/mL; to convert parathyroid hormone to nanograms per liter, multiply by 0.1053) more than 1 year after surgery was classified as permanent	2	NS	NS	38	269	0.123779	9	54	c 3	13			13	90			33	5		43	9	15	14				9	41					0		有症状性数据，记录为检验数据；术中发现 部分移植了
44	Pereira	2005	Nodal yield, morbidity, and recurrence after central neck dissection for papillary thyroid carcinoma	Spain	RC	PTC	1	TT+CND	1	NS	0	permanent hypoparathyroidism was diagnosed in patients requiring calcium supplementation more than 1 year after thyroidectomy	2	Serum calcium was determined 24 hours after operation	NS	8	27	0.228571																					7	11					0		有点乱
45	Sakorafas	2005	Incidental Parathyroidectomy during Thyroid Surgery: An Underappreciated Complication of Thyroidectomy	Greece	RC	Benign Malignant	0	TT,NT,LB,ST	3	NS	0	12 months	2	postoperative days 1, 2 and 7	NS	28	130	0.177215	4	40									24	4		32	6	10	12				6	30	0	1			0		-
46	Lin	2002	Incidence of Inadvertent Parathyroid Removal During Thyroidectomy	USA	RC	Benign Malignant	0	TT,NT,LB,ST	3	NS	0	NS	0	NS	NS	20	200	0.0909091	10	113			5	20																	0	0			1	短暂永久均无定义	-
47	Sasson	2001	Incidental Parathyroidectomy During Thyroid Surgery Does Not Cause Transient Symptomatic Hypocalcemia	USA	RC	Benign Malignant	0	TT,ST,LB	3	NS	0	NS	0	NS	NS	21	120	0.148936	11	62	a 5	10			12	57			17	3	1	26	13		8	5			1	8	0	1			1	短暂永久均无定义	-
48
49
50
51
52
53
54
55
56
57
58
59
60
61
62
63
64
65
66
67

## Sheet: 剔除第一波
No	Author	Year	Title	Location	Design	Diagnose	Operation	hypocalcemia	permanent	measure timing	Treatment	case		Malignancy		neck dissection		reoperation		TT or not			parathyroid number				Intrathyroid	Intracapsular	Extracapsular	Central compartment lymph node	located within or alongside thymus tissue		transient hypocalcemia		permanent hypoparathyroidism		total		eliminated		remarks
0												IP	non-IP	IP	non-IP	IP	non-IP	IP	non-IP	IP	non-IP		fragment	one	two	three							IP	non-IP	IP	non-IP	IP	non-IP
1	Chew	2017	Incidental parathyroidectomy during total thyroidectomy is not a direct cause of post-operative hypocalcaemia	Australia	RC	Benign Malignant	TT	corrected serum calcium of<2.10 mmol/L	NS	POD1,2	hypocalcaemic (clinically or biochemically) in the post-operative period received therapeutic calcium supplementation as directed by the treating consultant	84	385	62	28	c 19	15																		0	0			0		术后期间钙水平相仿 无短暂发生率；术中发现移植
2	Lin	2017	Incidental Parathyroidectomy During Thyroidectomy Increases the Risk of Postoperative Hypocalcemia	Taiwan	RC	Benign Malignant	Total thyroidectomy,Dunhill operation,Bilateral subtotal,Unilateral thyroidectomy	defined as a serum calcium concentration<8.0 mg/dL obtained on at least one postoperative measurement	Permanent hypoparathyroidism was defined as a postoperative serum parathyroid hormone concentration<14.0 pg/mL, with a persistent requirement for medication to maintain normocalcemia over 6 months	at least once in postoperatin period	NS	204	2982	80	540	c 40	73	28	255	89	567		14	170	17	3	5	38	166	18			52	206	17	57			0
3	Sitges-Serra	2016	Inadvertent parathyroidectomy during total thyroidectomy and central neck dissection for papillary thyroid carcinoma	Spain	PC	papillary thyroid carcinoma >10 mm	TT+CND	hypocalcemia defined as serum calcium <8 mg/dL (2 mmol/L) 24 hours after operation	subnormal serum iPTH concentration (<13 pg/mL) and/or the persistent need for calcium and vitamin D replacement therapy at the last follow-up visit and always after at least one year postoperatively	24 hours	NS	47	123	all		all		none		all			14	28	5								30	56	7	4			0		肿瘤侵犯范围
4	Du	2017	Unintentional parathyroidectomy during total thyroidectomy surgery A single surgeon’s experience	China	RC	malignancy	TT+CND	low parathyroid hormone (PTH) level	3 months	POD1	NS	35	306	all		all		none		all							16			6	16		14	101	0	1			0		有低钙及低PTH两个 记录为低PTH
5	Zhou	2016	Inadvertent Parathyroidectomy: Incidence, Risk Factors and Outcomes	USA	RC	Malignant pathology,Graves’ disease,Hashimoto’s thyroiditis	TT,CT	NS	required vitamin D and/or calcium for maintenance of eucalcemia for 6 months following thyroidectomy	POD1	NS	78	308	37	43	c 25	15	4	21	56	185			66	11	1	12								4	3			0
6	Manatakis	2016	Incidental Parathyroidectomy during Total Thyroidectomy:Risk Factors and Consequences	Greece	RC	Multinodular goiter,Graves,Hashimoto,Follicular adenoma,Papillary thyroid cancer,Follicular carcinoma,Myeloid thyroid cancer,Anaplastic thyroid cancer	TT	total serum calcium concentration<8 mg/dL	Patients with permanent hypocalcemia were still on treatment more than 6 months after surgery	12 and 24 hours postoperatively	hypocalcemia	70	211	23	63								5	48	14	3	31	28	11				20	28	0	0			0		症状低钙
7	Applewhite	2016	Incidence, Risk Factors, and Clinical Outcomes of Incidental Parathyroidectomy During Thyroid Surgery	USA	CC	Benign Malignant	TT	hypocalcemia if serum calcium\8.2 mg/dL		NS	NS	283	271	197	158	c 80	20			ALL													168	97					0		POD0
8	Ozemir	2016	Factors affecting postoperative hypocalcemia after thyroid surgery: Importance of incidental parathyroidectomy	Turkey	RC	Benign Malignant	Lobectomy,Bilateral total thyroidectomy,Secondary thyroidectomy,Central dissection	postoperative calcium levels of ≤8.5 mg/dL were considered hypocalcemic	hypocalcemic patients receiving calcium and vitamin D replacement therapy at 1 year into follow-up period	postoperative 24-hour serum calcium levels	NS	56	361											46	10								38	167	3	3			0		严重及轻度
9	Hone	2016	Analysis of the incidence and factors predictive of inadvertent parathyroidectomy during thyroid surgery	UK	RC	Benign Malignant						56	290	22	72	a 19	29			18	59												2	10					0		中央及侧清数据也有，有点乱
10	Wang	2015	Association between Decreased Serum Parathyroid Hormone after Total Thyroidectomy and Persistent Hypoparathyroidism	China	RC	Benign Malignant	TT	transient hypocalcemia was defined as Ca2+ <2.00 mmol/L or if the patient had hypocalcemia-related symptoms during the first day after surgery	serum PTH levels were below the normal range or Ca2+<2.00 mmol/L for more than 12 months; or 2) calcium and/or vitamin D supplementation were necessary to treat hypocalcemia-related symptoms for more than 12 months	POD1	NS	123	315																				70	157	7	5			0		医源性切除
11	Lee	2015	Vitamin D level is not a predictor of hypocalcemia after total thyroidectomy	Korea	RC	thyroid cancer	TT	Laboratory hypocalcemia was defined as total calcium concentration less than 8.0 mg/dL, and symptomatic hypocalcemia was defined as subjective or objective symptoms such as tingling, numbness, or carpopedal spasm with laboratory hypocalcemia	NS	POD1	hypocalcemia	23	111																				4	23					0		有症状性低钙
12	Prazenica	2014	Dissection and identification of parathyroid glands during thyroidectomy: Association with hypocalcemia	Czech Republic	RC	Benign Malignant	TT	Hypocalcemia was defined as a total calcium level<2.00 mmol/L (normal range, 2.05–2.75 mmol/L), or ionized calcium<1.00 mmol/L (normal range, 1.00–1.3 mmol/L), obtained on at least 1 postoperative measurement, regardless of clinical symptoms.	when requiring oral calcium or vitamin D (1.25-dihydroxycholecalciferol) substitution regardless of PTH level more than 1 year after operation	2 hours, 24 hours, 3 days, and 5 days after the operation	hypocalcemia for more than 2 measurements commenced an oral calcium substitution with calcium carbonate (2000–3000 mg daily)	52	736											45	7		12	14	33				22	182					1	重复	明确的旁腺数影响旁腺功能；与2014那一篇重叠
13	Rio	2014	Unintentional parathyroidectomy and postoperative hypocalcaemia.Conventional thyroidectomy versus miniinvasive thyroidectomy	Italy	RC	Follicular adenoma，Papillary carcinoma，Hurthle carcinoma，Goiter，Toxic goiter，Basedow	TT					26	512																						0	0			0		腔镜辅助有利于减少误切
14	Ozogul	2014	Incidental parathyroidectomy during thyroid surgery: risk factors, incidence, and outcomes	Turkey	RC	Benign Malignant	TT,LB	blood calcium (Ca) levels of lower than 8.0 mg/dL and clinical symptoms of hypocalcemia were recorded as postoperative hypocalcemia cases				19	782	17	133					19	692			18	1		1	7	11						0	0			0		短暂无数据
15	Pergel	2014	A Safety-Based Comparison of Pure LigaSure Use and LigaSure-Tie Technique in Total Thyroidectomy	Turkey	RC	Benign Malignant	TT	blood calcium values of Ė8 mg/dl (2 mmol/l) were considered as hypocalcemic	6 months	24, 48, and 72 hours		23	433																						0	0			0		主题为结扎技术
16	Song	2014	Relationship between hypoparathyroidism and the number of parathyroid glands preserved during thyroidectomy	Korea	RC	PTC	TT	Hypoparathyroidism was defined as any drop in serum iPTH below the normal limit (normal range, 15 to 65 pg/mL), regardless of hypocalcemic symptoms.	lack of recovery of the iPTH to the normal range within six months	24 hours after skin closure	hypocalcemia for more than 2 measurements commenced an oral calcium substitution with calcium carbonate (2000–3000 mg daily)	90	364			c 86	246							80	10 two or more								60	194	7	13			0		只要1个旁腺即可预防永久,侧清数据
17	Prazenica	2014	Incidental Parathyroidectomy during Thyroid Surgery Using Capsular Dissection Technique	Czech Republic	RC	Multinodular goiter,Graves’ disease,Hashimoto thyroiditis,Follicular adenoma,Thyroid cancer	TT,CT,LB	total calcium level less than 2.00mmol/l (normal range 2.05-2.75 mmol/L) or ionized calcium less than 1.00 mmol/l (normal range 1.00-1.3 mmol/L) obtained on at least 1 postoperative measurement, with or without clinical symptoms	Hypocalcemia was considered as permanent when requiring oral calcium or vitamin D (1.25-dihydroxycholecalciferol) substitution regardless PTH level more than 1 year after operation	at 2hours, 24 hours, 3 days, and 5 days after the operation	hypocalcemia for more than 2 measurements commenced oral calcium substitution with Calcium carbonate (1500 to 3000 mg daily)	58	1010	7	96	c 7	64			52	704												21	170	1	15			0		前面一个重复 前面那个只要TT
18	Griffin	2014	Vitamin D and Risk of Postoperative Hypocalcemia After Total Thyroidectomy	Ireland	RC	Benign Malignant	TT,CT	hypocalcemia was defined as the occurrence of any single corrected calcium level less than 8.0 ng/mL (to convert to millimoles per liter, multiply by 0.25) in the postoperative period	Persistent hypoparathyroidism was considered to be present in any patient taking any form of regular calcium and/or vitamin D supplementation at 6 months postoperatively	POD1,POD2	symptomatic patients or any patient with persistent biochemical hypocalcemiafor2or3days	20	101																				7	22					1	重复	与后面的研究重复，永久无数据
19	Nair	2013	Hypocalcaemia following total thyroidectomy: An analysis of 806 patients	India	RC	Benign Malignant	TT	serum corrected calcium level below 8 mg/dl	Permanent hypocalcaemia is defined as persistent hypocalcaemia after 6 months of thyroidectomy	POD1	hypocalcemia	23	783																				12	178	2	11			0		-
20	Paek	2013	Risk Factors of Hypoparathyroidism Following Total Thyroidectomy for Thyroid Cancer	Korea	RC	thyroid cancer	TT	hypoparathyroidism was defined as any hypocalcemic symptom with decreased serum calcium level (less than 8.0 mg/dL) or ionized calcium (less than 1.00 mmol/L) level with an elevated phosphorus level (more than 5.0 mg/dL).	Permanent hypoparathyroidism was defined as that requiring medication more than 12 months after surgery	POD2	Calcium and vitamin D were administered according to the laboratory findings and hypocalcemic symptom	154	377																				52	83	10	9			0		-
21	Kalyoncu	2013	Analysis of the factors that have an effect on hypocalcemia following thyroidectomy	Turkey	RC	Benign Malignant	total, near-total or bilateral subtotal thyroidectomy	Postoperative calcium values less than 8 mg/dL were accepted as “biochemical hypocalcemia”,	requiring replacement therapy longer than six months and/or serum PTH levels below 15 pg/mL were evaluated as “permanent hypocalcemia”	in the 24 and 48 hours of surgery	patients with symptoms and/or serum calcium levels below 8 mg/dL	20	170											16	4								8	29	0	9			0		-
22	Sheahan	2013	Is Systematic Identification of All Four Parathyroid Glands Necessary During Total Thyroidectomy?: A Prospective Study	Ireland	PC	benign or malignant thyroid disease	TT	Biochemical hypocalcemia was considered to be present in any patient with a single postoperative calcium level<2 mmol/L.	Permanent hypoparathyroidism was considered to be present in any patient who was still taking either calcium or vitamin D supplementation more than 6 months after the surgery, even in the setting of normal blood calcium and/or parathyroid hormone levels	first postoperative day (6 AMand 4PM) and again on the second postoperative day	hypocalcemia	18	108																				3	10	1	2			0		Griffin 2014 重复
23	Qasaimeh	2011	Incidental extirpation of the parathyroid glands at thyroid surgery: risk factors and post-operative hypocalcemia	Jordan	RC	multi-nodular goiter, Hashimoto’s thyroiditis, papillary carcinoma, follicular adenoma, hyperplastic goiter and others	TT,ST,LB	defined as serum calcium level \2.0 mmol/L on at least two consecutive measurements and in patients who became symptomatic for hypocalcemia and required supplementation therapy of calcium and vitamin D	persisted after 6 months and the patient was maintained on supplementation therapy of calcium and vitamin D	POD1-3	NS	20	213	6	16					8	97			17	3		5	5	13				7	25	0	6			0		-
24	Khairy	2011	Incidental parathyroidectomy during thyroid resection: incidence, risk factors, and outcome	Saudi Arabia	RC	Benign Malignant	TT,CT,ST,LB	NS	6 months	POD1,2,4	NS	47	240	19	104	c 2	15			30	61			41	5	1	24		29				18	48	2	4			0		有侧清数据
25	Ondik	2009	UNINTENTIONAL PARATHYROIDECTOMY AND HYPOPARATHYROIDISM IN SECONDARY CENTRAL COMPARTMENT SURGERY FOR THYROID CANCER	USA	RC	thyroid cancer	secondary central compartment surgery for thyroid cancer	NS	Permanent hypoparathyroidism was defined as symptomatic hypoparathyroidism requiring the use of long-term medication (eg, calcium supplementation, calcitriol) and lasting more than 6 months	NS	NS	13	29			l 5	21						2	11									1	4	1	3			0		reoperation
26	Turanli	2009	permanent hypocalcemia in patients operated for thyroid carcinoma	Turkey	RC	thyroid cancer	TT,ND	Hypocalcemia was considered whenever there was a need for exogenous calcium replacement to maintain normal levels in serum (8–10.4 mg/dl) or for eliminating the clinical signs and symptoms of the hypocalcemia	considered permanent when calcium and vitamin D replacement was needed for more than 6 months to eliminate the signs and symptoms of hypocalcemia	NS	NS	25	392	all				14	92	3	222			19	6										7	25			0		有再手术及TT分组
27	Sitges-Serra	2010	Outcome of protracted hypoparathyroidism after total thyroidectomy	Spain	RC	Multinodular goitre,Carcinoma	TT	Postoperative hypocalcaemia was defined as a serum calcium level below 8 mg/dl (2 mmol/l) 24 h after total thyroidectomy	Permanent HPP as a subnormal (below 13 pg/ml) or undetectable (less than 4 pg/ml) PTH concentration and requirement for calcium with or without calcitriol for more than 1 year after total thyroidectomy	24 h after surgery	NS	71	339	21	74																		47	157	4	10			0		和Sitges-Serra 2016部分重叠
28	Spiltotis	2010	Risk Factors and Consequences of Incidental Parathyroidectomy during Thyroidectomy	Greece	RC	Benign Malignant	TT,ST	Hypocalcaemia was defined as a corrected serum calcium level < 8 mg/dL	who needed calcium replacement therapy for 3 months or more, were considered to have permanent hypoparathyroidism	NS	All the patients began receiving calcium supplements on the day after surgery,regardless of serum calcium levels	32	283	14	21					18	83						9		23	5			8	10	2	1			0		-
29	Youssef	2010	Assessment of risk factors of incidental parathyroidectomy during thyroid surgery: A prospective study	Egypt	RC	Benign Malignant	unilateral or bilateral thyroidectomy	Hypocalcaemia was defined as a serum calcium concentration less than 8 mg/dl after operation	NS	24h	NS	26	181	9	26					16	108												2	16					0		有症状性数据，记录为检验数据
30	Hsiao	2009	Alternative Surgery for Low Grade Thyroid Malignancies	Taiwan	RC	malignancy	TT					6	27											3	3										2	0			0		小样本
31	Sorgato	2009	Can we Avoid Inadvertent Parathyroidectomy during Thyroid Surgery?	Italy	RC	Benign Malignant	TT,CT,ST,LB	NS	requiring calcium-vitamin D replacement therapy more than one year after the operation			70	812	37	203	a 28	141			64	610						11		59				40	324	7	32			0		-
32	Rajinikanth	2009	Surgical Audit of Inadvertent Parathyroidectomy During Total Thyroidectomy: Incidence, Risk Factors, and Outcome	India	RC	Benign Malignant		Hypocalcemia was defined as a corrected serum calcium level < 8 mg/dL	Permanent hypocalcemia was identified in patients requiring calcium and vitamin D supplements to maintain normal calcium levels more than 6 months after surgery	days 2, 3, and 4 after surgery	All patients routinely began receiving calcium supplements on the day after surgery, regardless of the serum calcium levels	47	317	30	120	c 13	41							44	3		21		24	2 unknown			19	83	4	9			0		侧清数据
33	Erbil	2009	The impact of age, vitamin D3 level, and incidental parathyroidectomy on postoperative hypocalcemia after total or near total thyroidectomy	Turkey	RC	nontoxic multinodular goiter	TT,NT	serum calcium levels 8 mg/dL	NS	measured 24 hours postoperatively	hypocalcemia	16	184							14	35			13	3		10		9				5	11					1	重复	包括在下面这个研究
34	Erbil	2009	Risk factors of incidental parathyroidectomy after thyroidectomy for benign thyroid disorders	Turkey	RC	benign thyroid disorders	TT,NT	Hypocalcemia was defined as a serum calcium concentration of <8 mg/dl	NS	24 h postoperatively	hypocalcemia	48	392							14	97												9	54					0		有的乱
35	Emre	2008	Complications of Total Thyroidectomy Performed by Surgical Residents Versus Specialist Surgeons	Turkey	RC	Benign Malignant	TT	Hypocalcemia was defined as a serum calcium level lower than 8 mg/dl with symptoms of hypocalcemia postoperatively	Patients requiring vitamin D, calcium supplementation, or both, to maintain normal serum calcium levels 6 months after surgery were deemed to be affected by permanent hypoparathyroidism	NS	NS	5	139																						0	0			0		新手与高年资对比
36	Manouras	2008	UNINTENTIONAL PARATHYROIDECTOMY DURING TOTAL THYROIDECTOMY	Greece	RC	Multinodular goiter,Diffuse goiter,Hashimoto’s thyroiditis,Grave’s disease,Papillary cancer,Follicular cancer,Follicular adenoma	TT	8.5–10.5 mg/dL	NS	12 and 24 hours postoperatively	NS	100	408	16	66																		3	13	0	0			0		手术经验不影响无意发生率
37	Page	2006	Parathyroid risk in total thyroidectomy for bilateral,benign, multinodular goitre: report of 351 surgical cases	France	RC	benign, multinodular goitre	TT	Hypocalcaemia was defined as a serum calcium concentration of less than 2 mmol/l	permanent hypoparathyroidism (hypocalcaemia persisting two years after surgery)	POD1-3	symptomatic hypocalcaemia and a serum calcium concentration of above 1.85 mmol/l had been treated with an oral calcium supplement	22	329														5		17				7	116	0	6			0		-
38	Cavicchi	2007	Transient hypoparathyroidism following thyroidectomy: A prospective study and multivariate analysis of 604 consecutive patients	Italy	PC	Benign Malignant	unilateral or bilateral thyroidectomy	Hypoparathyroidism was considered when calcium or vitamin D therapy was required to treat clinical symptoms of hypocalcemia (paraesthesia of the extremities, muscle cramping, perioral numbness or tingling) in the postoperative period, regardless of serum calcium levels	NS	NS	NS	60	534																				23	112					0		-
39	Sippel	2007	RISKS AND CONSEQUENCES OF INCIDENTAL PARATHYROIDECTOMY DURING THYROID RESECTION	USA	RC	Benign Malignant	TT,CT,ST,LB	NS	NS	NS	NS	33	480	17	120	a 3	14	3	14	14	110												20	212					0		不同低钙水平数据（8.5记录，7.5,7）；症状性数据
40	Roh	2007	Total Thyroidectomy Plus Neck Dissection in Differentiated Papillary Thyroid Carcinoma Patients	Korea	RC	PTC	TT+ND	NS	NS	NS	NS	11	82																				4	21					0		仅淋巴结清扫组有数据
41	Irkorucu O	2007	INADVERTENT PARATHYROIDECTOMY AND TEMPORARY HYPOCALCEMIA: AN ADVERSE NATURAL OUTCOME OR A TRUE COMPLICATION DURING THYROIDECTOMY	Turkey	RC	Benign Malignant	TT,NT,LB,ST	clinically symptomatic hypocalcemia	NS	NS	NS	10	263	2	13												2		8				1	56	0	0			0		仅症状性低钙
42	Gourgiotis	2006	Inadvertent parathyroidectomy during thyroid surgery: the incidence of a complication of thyroidectomy	Greece	RC	Benign Malignant	TT,NT,LB	biochemical temporary postoperative hypocalcemia	NS	POD1-3	NS	68	247	10	65									46	22								15	57	0	0			0		仅TT合并NT数据
43	Abboud	2007	Careful Examination of Thyroid Specimen Intraoperatively to Reduce Incidence of Inadvertent Parathyroidectomy During Thyroid Surgery	Lebanon	RC	Benign Malignant	TT,NT,LB	Biological hypocalcemia was defined as a serum calcium concentration of less than 8 mg/dL on at least 1 postoperative measurement (to convert serum calcium to millimoles per liter, multiply by 0.25)	Postoperative hypocalcemia requiring treatment and associated with a low parathyroid hormone level (reference range, 9-55 pg/mL; to convert parathyroid hormone to nanograms per liter, multiply by 0.1053) more than 1 year after surgery was classified as permanent	NS	NS	38	269	9	54	c 3	13			13	90			33	5		9	15	14				9	41					0		有症状性数据，记录为检验数据；术中发现 部分移植了
44	Pereira	2005	Nodal yield, morbidity, and recurrence after central neck dissection for papillary thyroid carcinoma	Spain	RC	PTC	TT+CND	NS	permanent hypoparathyroidism was diagnosed in patients requiring calcium supplementation more than 1 year after thyroidectomy	Serum calcium was determined 24 hours after operation	NS	8	27																				7	11					0		有点乱
45	Sakorafas	2005	Incidental Parathyroidectomy during Thyroid Surgery: An Underappreciated Complication of Thyroidectomy	Greece	RC	Benign Malignant	TT,NT,LB,ST	NS	12 months	postoperative days 1, 2 and 7	NS	28	130	4	40									24	4		6	10	12				6	30	0	1			0		-
46	Lin	2002	Incidence of Inadvertent Parathyroid Removal During Thyroidectomy	USA	RC	Benign Malignant	TT,NT,LB,ST	NS	NS	NS	NS	20	200	10	113			5	20																0	0			0		-
47	Sasson	2001	Incidental Parathyroidectomy During Thyroid Surgery Does Not Cause Transient Symptomatic Hypocalcemia	USA	RC	Benign Malignant	TT,ST,LB	NS	NS	NS	NS	21	120	11	62	a 5	10			12	57			17	3	1	13		8	5			1	8	0	1			0		-
48	Lee	1999	Unintentional Parathyroidectomy During Thyroidectomy	USA	RC	Benign Malignant	TT,ST,LB	NS	NS	NS	NS	45	369	20	137									36	6	3	13	12	34										1	无低钙发生率	无低钙发生率 剔除
49
50
51
52
53
54
55
56
57
58
59
60
61
62
63
64
65
66
67

## Sheet: Sheet2
transient hypocalcemia		permanent hypoparathyroidism			Biochemical transient hypocalcemia		symptomatic transient hypocalcemia		permanent hypoparathyroidism
IP	non-IP	IP	non-IP		IP	non-IP			IP	non-IP
		0	0		63	341			17	57		1
52	206	17	57		30	56			7	4		0
30	56	7	4		10	124	10	124	0	1		1
14	101	0	1						4	3		0
		4	3		20	28	4	8	0	0		1
20	28	0	0		168	97	38	22				0
168	97				38	167			3	3		0
38	167	3	3		70	157			7	5		0
2	10				4	23	8	17				0
70	157	7	5						0	0		0
4	23								0	0		0
22	182				60	194			7	13		0
		0	0		22	185			1	15		1
		0	0		12	178			2	11		0
		0	0		52	83	52	83	10	9		0
60	194	7	13		8	38			0	9		1
21	170	1	15		5	23	3	10	1	2		0
7	22				7	31			0	6		1
12	178	2	11		18	48			2	4		0
52	83	10	9		2	7			1	3		1
8	29	0	9						7	25		0
3	10	1	2		10	11			2	1		1
7	25	0	6		2	16	2	6				0
18	48	2	4		47	356			7	32		1
1	4	1	3		19	83			4	9		0
		7	25		9	54						0
47	157	4	10						0	0		0
8	10	2	1		3	13			0	0		1
2	16				7	128			0	6		1
		2	0		23	112	23	112
40	324	7	32		20	212	4	19
19	83	4	9		1	56	1	56	0	0		1
5	11				15	57			0	0		1
9	54				9	41	4	13				0
		0	0		6	30	2	8	0	1		0
3	13	0	0		1	9	1	9	0	1		1
7	116	0	6
23	112
20	212
4	21
1	56	0	0
15	57	0	0
9	41
7	11
6	30	0	1
		0	0
1	8	0	1

## Sheet: Sheet3
84	385
204	2982
47	123
35	306
78	308
70	211
283	271
56	361
123	315
23	111
19	782
23	433
90	364
58	1010
23	783
154	377
20	170
18	108
20	213
47	240
13	29
25	392
32	283
26	181
70	812
47	317
48	392
5	139
100	408
22	329
60	534
11	82
10	263
68	247
38	269
8	27
28	130
2086	14687	0.124367
